# Supplementary material for: The genus Clavariadelphus (Clavariadelphaceae, Gomphales) in China
Source: MycoKeys. 2020 Jul 29;70:89–121. doi: 10.3897/mycokeys.70.54149 (PMC7406542; doi:10.3897/mycokeys.70.54149)
Supplement: XML Treatment for Clavariadelphus alpinus [file mycokeys.70.54149-treatment1.xml]

<!DOCTYPE tp:taxon-treatment
  PUBLIC "-//TaxonX//DTD Taxonomic Treatment Publishing DTD v0 20100105//EN" "tax-treatment-NSO.dtd">
<tp:taxon-treatment xmlns:tp="http://www.plazi.org/taxpub"><tp:treatment-meta><kwd-group><label>Taxon classification</label><kwd><named-content xmlns:xlink="http://www.w3.org/1999/xlink" content-type="kingdom">Fungi</named-content></kwd><kwd><named-content xmlns:xlink="http://www.w3.org/1999/xlink" content-type="order">Gomphales</named-content></kwd><kwd><named-content xmlns:xlink="http://www.w3.org/1999/xlink" content-type="family">Clavariadelphaceae</named-content></kwd></kwd-group><mixed-citation publication-type="journal"><person-group><name><surname>Huang</surname><given-names>Hong-Yan</given-names></name><name><surname>Zhao</surname><given-names>Jie</given-names></name><name><surname>Zhang</surname><given-names>Ping</given-names></name><name><surname>Ge</surname><given-names>Zai-Wei</given-names></name><name><surname>Li</surname><given-names>Xian</given-names></name><name><surname>Tang</surname><given-names>Li-Ping</given-names></name></person-group><article-title>The genus <italic><tp:taxon-name><tp:taxon-name-part taxon-name-part-type="genus" reg="Clavariadelphus">Clavariadelphus</tp:taxon-name-part></tp:taxon-name></italic> (<tp:taxon-name><tp:taxon-name-part taxon-name-part-type="family">Clavariadelphaceae</tp:taxon-name-part></tp:taxon-name>, <tp:taxon-name><tp:taxon-name-part taxon-name-part-type="order">Gomphales</tp:taxon-name-part></tp:taxon-name>) in China</article-title><source>MycoKeys</source><day>29</day><month>7</month><year>2020</year><volume>70</volume><fpage>89</fpage><lpage>121</lpage><pub-id pub-id-type="doi">10.3897/mycokeys.70.54149</pub-id></mixed-citation></tp:treatment-meta><tp:nomenclature><label>1.</label><tp:taxon-name><object-id xmlns:xlink="http://www.w3.org/1999/xlink" content-type="arpha" xlink:type="simple">C55B570F-668E-5939-BAAC-388E1485E720</object-id>
            <tp:taxon-name-part taxon-name-part-type="genus" reg="Clavariadelphus">Clavariadelphus</tp:taxon-name-part>
            <tp:taxon-name-part taxon-name-part-type="species" reg="alpinus">alpinus</tp:taxon-name-part>
            <object-id xmlns:xlink="http://www.w3.org/1999/xlink" content-type="mycobank" xlink:type="simple">MycoBank No: 830258</object-id>
          </tp:taxon-name><tp:taxon-authority>J. Zhao &amp; L.P. Tang</tp:taxon-authority><tp:taxon-status xmlns:xlink="http://www.w3.org/1999/xlink" xlink:type="simple">sp. nov.</tp:taxon-status><xref ref-type="fig" rid="F2">Figs 2a</xref><xref ref-type="fig" rid="F3">, 3a</xref><xref ref-type="fig" rid="F4">, 4a</xref><xref ref-type="fig" rid="F5">, 5a</xref><xref ref-type="fig" rid="F6">, 6a, b</xref></tp:nomenclature><tp:treatment-sec sec-type="diagnosis" id="SECID0EZ5AE"><title>Diagnosis.</title><p>This species is distinguished from other taxa in <italic><tp:taxon-name><tp:taxon-name-part taxon-name-part-type="genus" reg="Clavariadelphus">Clavariadelphus</tp:taxon-name-part></tp:taxon-name></italic> by the light yellow, clavate basidiomes with enlarged apex, broadly ellipsoid basidiospores, hyphae of the basal mycelium with nipple-shaped protuberances and basidiomes turning lemon-chiffon in KOH.</p><fig id="F2" position="float" orientation="portrait"><object-id xmlns:xlink="http://www.w3.org/1999/xlink" content-type="doi" xlink:type="simple">10.3897/mycokeys.70.54149.figure2</object-id><object-id xmlns:xlink="http://www.w3.org/1999/xlink" content-type="arpha" xlink:type="simple">E9A5423B-5ECC-5A99-A1C1-96BF2AEE513A</object-id><label>Figure 2.</label><caption><p><italic><tp:taxon-name><tp:taxon-name-part taxon-name-part-type="genus" reg="Clavariadelphus">Clavariadelphus</tp:taxon-name-part></tp:taxon-name></italic> species in China. <bold>a</bold><italic><tp:taxon-name><tp:taxon-name-part taxon-name-part-type="genus" reg="Clavariadelphus">C.</tp:taxon-name-part> <tp:taxon-name-part taxon-name-part-type="species" reg="alpinus">alpinus</tp:taxon-name-part></tp:taxon-name></italic> (<named-content xmlns:xlink="http://www.w3.org/1999/xlink" content-type="dwc:institutional_code" xlink:type="simple">HKAS</named-content> 57396, holotype) <bold>b, c</bold><italic><tp:taxon-name><tp:taxon-name-part taxon-name-part-type="genus" reg="Clavariadelphus">C.</tp:taxon-name-part> <tp:taxon-name-part taxon-name-part-type="species" reg="amplus">amplus</tp:taxon-name-part></tp:taxon-name></italic> (<named-content xmlns:xlink="http://www.w3.org/1999/xlink" content-type="dwc:institutional_code" xlink:type="simple">HKAS</named-content> 54876, holotype) <bold>d, e</bold><italic><tp:taxon-name><tp:taxon-name-part taxon-name-part-type="genus" reg="Clavariadelphus">C.</tp:taxon-name-part> <tp:taxon-name-part taxon-name-part-type="species" reg="elongatus">elongatus</tp:taxon-name-part></tp:taxon-name></italic> (<bold>d</bold> from <named-content xmlns:xlink="http://www.w3.org/1999/xlink" content-type="dwc:institutional_code" xlink:type="simple">HKAS</named-content> 50742 <bold>e</bold> from <named-content xmlns:xlink="http://www.w3.org/1999/xlink" content-type="dwc:institutional_code" xlink:type="simple">HKAS</named-content> 76589) <bold>f</bold><italic><tp:taxon-name><tp:taxon-name-part taxon-name-part-type="genus" reg="Clavariadelphus">C.</tp:taxon-name-part> <tp:taxon-name-part taxon-name-part-type="species" reg="gansuensis">gansuensis</tp:taxon-name-part></tp:taxon-name></italic> (<named-content xmlns:xlink="http://www.w3.org/1999/xlink" content-type="dwc:institutional_code" xlink:type="simple">HKAS</named-content> 76487, holotype) <bold>g</bold><italic><tp:taxon-name><tp:taxon-name-part taxon-name-part-type="genus" reg="Clavariadelphus">C.</tp:taxon-name-part> <tp:taxon-name-part taxon-name-part-type="species" reg="himalayensis">himalayensis</tp:taxon-name-part></tp:taxon-name></italic> (<named-content xmlns:xlink="http://www.w3.org/1999/xlink" content-type="dwc:institutional_code" xlink:type="simple">HKAS</named-content> 58811) <bold>h, i</bold><italic><tp:taxon-name><tp:taxon-name-part taxon-name-part-type="genus" reg="Clavariadelphus">C.</tp:taxon-name-part> <tp:taxon-name-part taxon-name-part-type="species" reg="khinganensis">khinganensis</tp:taxon-name-part></tp:taxon-name></italic> (<bold>h</bold> from <named-content xmlns:xlink="http://www.w3.org/1999/xlink" content-type="dwc:institutional_code" xlink:type="simple">MHHNU</named-content> 7789, holotype <bold>i</bold> from <abbrev xmlns:xlink="http://www.w3.org/1999/xlink" content-type="institution" xlink:title="Mycological Herbarium of Pharmacy College, Kunming Medical University" id="ABBRID0EPDAG" xlink:type="simple">MHKMU</abbrev> H.Y. Huang 368) <bold>j</bold><italic><tp:taxon-name><tp:taxon-name-part taxon-name-part-type="genus" reg="Clavariadelphus">C.</tp:taxon-name-part> <tp:taxon-name-part taxon-name-part-type="species" reg="sachalinensis">sachalinensis</tp:taxon-name-part></tp:taxon-name></italic> (<named-content xmlns:xlink="http://www.w3.org/1999/xlink" content-type="dwc:institutional_code" xlink:type="simple">MHHNU</named-content> 7816) <bold>k, l</bold><italic><tp:taxon-name><tp:taxon-name-part taxon-name-part-type="genus" reg="Clavariadelphus">C.</tp:taxon-name-part> <tp:taxon-name-part taxon-name-part-type="species" reg="yunnanensis">yunnanensis</tp:taxon-name-part></tp:taxon-name></italic> (<bold>k</bold> from <named-content xmlns:xlink="http://www.w3.org/1999/xlink" content-type="dwc:institutional_code" xlink:type="simple">HKAS</named-content> 49398 <bold>l</bold> from <named-content xmlns:xlink="http://www.w3.org/1999/xlink" content-type="dwc:institutional_code" xlink:type="simple">HKAS</named-content> 58789).</p></caption><graphic xmlns:xlink="http://www.w3.org/1999/xlink" xlink:href="mycokeys-70-089-g002.jpg" position="float" orientation="portrait" xlink:type="simple" id="oo_437013.jpg"><uri content-type="original_file" xlink:type="simple">https://binary.pensoft.net/fig/437013</uri></graphic></fig><fig id="F3" position="float" orientation="portrait"><object-id xmlns:xlink="http://www.w3.org/1999/xlink" content-type="doi" xlink:type="simple">10.3897/mycokeys.70.54149.figure3</object-id><object-id xmlns:xlink="http://www.w3.org/1999/xlink" content-type="arpha" xlink:type="simple">1555D320-EA1A-5885-A1F7-D1C9F85E67F9</object-id><label>Figure 3.</label><caption><p>Basidiospores of <italic><tp:taxon-name><tp:taxon-name-part taxon-name-part-type="genus" reg="Clavariadelphus">Clavariadelphus</tp:taxon-name-part></tp:taxon-name></italic> under light microscope. <bold>a</bold><italic><tp:taxon-name><tp:taxon-name-part taxon-name-part-type="genus" reg="Clavariadelphus">C.</tp:taxon-name-part> <tp:taxon-name-part taxon-name-part-type="species" reg="alpinus">alpinus</tp:taxon-name-part></tp:taxon-name></italic> (<named-content xmlns:xlink="http://www.w3.org/1999/xlink" content-type="dwc:institutional_code" xlink:type="simple">HKAS</named-content> 57396, holotype) <bold>b</bold><italic><tp:taxon-name><tp:taxon-name-part taxon-name-part-type="genus" reg="Clavariadelphus">C.</tp:taxon-name-part> <tp:taxon-name-part taxon-name-part-type="species" reg="amplus">amplus</tp:taxon-name-part></tp:taxon-name></italic> (<named-content xmlns:xlink="http://www.w3.org/1999/xlink" content-type="dwc:institutional_code" xlink:type="simple">HKAS</named-content> 54876, holotype) <bold>c</bold><italic><tp:taxon-name><tp:taxon-name-part taxon-name-part-type="genus" reg="Clavariadelphus">C.</tp:taxon-name-part> <tp:taxon-name-part taxon-name-part-type="species" reg="elongatus">elongatus</tp:taxon-name-part></tp:taxon-name></italic> (<named-content xmlns:xlink="http://www.w3.org/1999/xlink" content-type="dwc:institutional_code" xlink:type="simple">HKAS</named-content> 76589) <bold>d</bold><italic><tp:taxon-name><tp:taxon-name-part taxon-name-part-type="genus" reg="Clavariadelphus">C.</tp:taxon-name-part> <tp:taxon-name-part taxon-name-part-type="species" reg="gansuensis">gansuensis</tp:taxon-name-part></tp:taxon-name></italic> (<named-content xmlns:xlink="http://www.w3.org/1999/xlink" content-type="dwc:institutional_code" xlink:type="simple">HKAS</named-content> 76487, holotype) <bold>e</bold><italic><tp:taxon-name><tp:taxon-name-part taxon-name-part-type="genus" reg="Clavariadelphus">C.</tp:taxon-name-part> <tp:taxon-name-part taxon-name-part-type="species" reg="himalayensis">himalayensis</tp:taxon-name-part></tp:taxon-name></italic> (<named-content xmlns:xlink="http://www.w3.org/1999/xlink" content-type="dwc:institutional_code" xlink:type="simple">HKAS</named-content> 58811) <bold>f</bold><italic><tp:taxon-name><tp:taxon-name-part taxon-name-part-type="genus" reg="Clavariadelphus">C.</tp:taxon-name-part> <tp:taxon-name-part taxon-name-part-type="species" reg="khinganensis">khinganensis</tp:taxon-name-part></tp:taxon-name></italic> (<named-content xmlns:xlink="http://www.w3.org/1999/xlink" content-type="dwc:institutional_code" xlink:type="simple">MHHNU</named-content> 7789, holotype) <bold>g</bold><italic><tp:taxon-name><tp:taxon-name-part taxon-name-part-type="genus" reg="Clavariadelphus">C.</tp:taxon-name-part> <tp:taxon-name-part taxon-name-part-type="species" reg="ligula">ligula</tp:taxon-name-part></tp:taxon-name></italic> (<named-content xmlns:xlink="http://www.w3.org/1999/xlink" content-type="dwc:institutional_code" xlink:type="simple">HKAS</named-content> 35954) <bold>h</bold><italic><tp:taxon-name><tp:taxon-name-part taxon-name-part-type="genus" reg="Clavariadelphus">C.</tp:taxon-name-part> <tp:taxon-name-part taxon-name-part-type="species" reg="sachalinensis">sachalinensis</tp:taxon-name-part></tp:taxon-name></italic> (<named-content xmlns:xlink="http://www.w3.org/1999/xlink" content-type="dwc:institutional_code" xlink:type="simple">MHHNU</named-content> 7816) <bold>i</bold><italic><tp:taxon-name><tp:taxon-name-part taxon-name-part-type="genus" reg="Clavariadelphus">C.</tp:taxon-name-part> <tp:taxon-name-part taxon-name-part-type="species" reg="yunnanensis">yunnanensis</tp:taxon-name-part></tp:taxon-name></italic> (<named-content xmlns:xlink="http://www.w3.org/1999/xlink" content-type="dwc:institutional_code" xlink:type="simple">HKAS</named-content> 57659).</p></caption><graphic xmlns:xlink="http://www.w3.org/1999/xlink" xlink:href="mycokeys-70-089-g003.jpg" position="float" orientation="portrait" xlink:type="simple" id="oo_437014.jpg"><uri content-type="original_file" xlink:type="simple">https://binary.pensoft.net/fig/437014</uri></graphic></fig></tp:treatment-sec><tp:treatment-sec sec-type="etymology" id="SECID0E3KAG"><title>Etymology.</title><p>Latin “<italic><tp:taxon-name><tp:taxon-name-part taxon-name-part-type="genus" reg="Clavariadelphus"/><tp:taxon-name-part taxon-name-part-type="species" reg="alpinus">alpinus</tp:taxon-name-part></tp:taxon-name></italic>” refers to this species occurring in high-altitude areas.</p></tp:treatment-sec><tp:treatment-sec sec-type="description" id="SECID0EMLAG"><title>Description.</title><p><italic><tp:taxon-name><tp:taxon-name-part taxon-name-part-type="genus" reg="Basidiomes">Basidiomes</tp:taxon-name-part></tp:taxon-name></italic> up to 12 cm high, 0.9 cm diam. at the base, enlarged upwards to 2 cm diam., simple, initially cylindrical to subcylindrical, then narrowly clavate to clavate, laterally compressed in age; <italic>hymenium</italic> initially smooth, then longitudinally rugose, light yellow (4A4–5) to yellow or yellowish-orange, apricot-yellow, light orange-yellow (4A6–7) or (5A5–6); <italic>apex</italic> subacute to obtuse, smooth to rugose, concolorous with the hymenium; surface not staining when cut or bruised; <italic>base</italic> terete, smooth, white to cream; <italic>mycelial hyphae</italic> white; <italic>flesh</italic> initially solid, then soft and spongy upwards as the apex enlarges, white not staining on exposure. <italic>Odour</italic> and <italic>taste</italic> not recorded. <italic>Spore deposit</italic> not recorded.</p><p><italic>Hymenium</italic> extending over the apex of basidiomata, composed of basidia and leptocystidia. <italic>Basidia</italic> 65–85 × 8–10 μm, clavate, hyaline, thin-walled, (2–, 3–) 4-spored, sterigmata 8–12 μm in length. <italic>Basidiospores</italic> [20/1/1] (7.4–) 7.8–9.6 (–10.1) × 5.5 (–5.1)–7.4 μm, <italic>Q</italic> = 1.25–1.55 (–1.58), <italic>Q</italic><sub>m</sub> = 1.38 ± 0.10, broadly ellipsoid, ovate or amygdaliform, with a small apiculus, inamyloid, thin-walled, hyaline in KOH, smooth. <italic><tp:taxon-name><tp:taxon-name-part taxon-name-part-type="genus" reg="Leptocystidia">Leptocystidia</tp:taxon-name-part></tp:taxon-name></italic> 45–55 × 2.8–4.2 μm, scattered amongst and scarcely projecting beyond the basidia, cylindrical to narrowly clavate, thin-walled, smooth, hyaline, non-pigmented, clamped, inflated apically at maturity and at times, with apical or subapical branches. <italic>Mycelial hyphae</italic> 2–4 μm diam., interwoven or aggregated into rhizomorphic strands, branched, clamped; hyphal walls echinulate with light microscopy, covered with massive nipple-shaped protuberances without crystals with <abbrev xmlns:xlink="http://www.w3.org/1999/xlink" xlink:title="Scanning electron microscopy" id="ABBRID0E6MAG" xlink:type="simple">SEM</abbrev>.</p></tp:treatment-sec><tp:treatment-sec sec-type="Chemical reactions" id="SECID0EDNAG"><title>Chemical reactions</title><p>(dried basidiomes). KOH = positive, lemon-chiffon; NH<sub>4</sub>OH = positive, orange; ethanol, FeCl<sub>3</sub>, FeSO<sub>4</sub>, Melzer’s reagent and phenol = negative.</p></tp:treatment-sec><tp:treatment-sec sec-type="distribution" id="SECID0EPNAG"><title>Known distribution and ecology.</title><p><abbrev xmlns:xlink="http://www.w3.org/1999/xlink" xlink:title="Southwest" id="ABBRID0EVNAG" xlink:type="simple">SW</abbrev> China, Yunnan Province. Solitary on the ground in forests dominated by conifers (e.g. <italic><tp:taxon-name><tp:taxon-name-part taxon-name-part-type="genus" reg="Abies">Abies</tp:taxon-name-part> <tp:taxon-name-part taxon-name-part-type="species" reg="georgei">georgei</tp:taxon-name-part></tp:taxon-name></italic>) at elevations of approximately 3700 m.</p></tp:treatment-sec><tp:treatment-sec sec-type="material" id="SECID0EEOAG"><title>Materials examined.</title><p>China. Yunnan Province: Shangri-la Prefecture, Bita Lake, 24 August 2009, approximately 3700 m elev., <italic>B. Feng 667</italic> (<named-content xmlns:xlink="http://www.w3.org/1999/xlink" content-type="dwc:institutional_code" xlink:type="simple">HKAS</named-content> 57396, <bold><italic>Holotype</italic></bold>).</p></tp:treatment-sec><tp:treatment-sec sec-type="comments" id="SECID0EUOAG"><title>Comments.</title><p><italic><tp:taxon-name><tp:taxon-name-part taxon-name-part-type="genus" reg="Clavariadelphus">Clavariadelphus</tp:taxon-name-part> <tp:taxon-name-part taxon-name-part-type="species" reg="alpinus">alpinus</tp:taxon-name-part></tp:taxon-name></italic> is well characterised by its yellow basidiomes, broadly ellipsoid basidiospores, hyphae of the basal mycelium with nipple-shaped protuberances, the apex of the basidiomes having a positive reaction to NH<sub>4</sub>OH and KOH and distribution at high elevations in <abbrev xmlns:xlink="http://www.w3.org/1999/xlink" xlink:title="Southwest" id="ABBRID0EHPAG" xlink:type="simple">SW</abbrev> China in association with conifers.</p><p>Morphologically, this taxon is similar to <italic><tp:taxon-name><tp:taxon-name-part taxon-name-part-type="genus" reg="Clavariadelphus">C.</tp:taxon-name-part> <tp:taxon-name-part taxon-name-part-type="species" reg="khinganensis">khinganensis</tp:taxon-name-part></tp:taxon-name></italic>. However, <italic><tp:taxon-name><tp:taxon-name-part taxon-name-part-type="genus" reg="Clavariadelphus">C.</tp:taxon-name-part> <tp:taxon-name-part taxon-name-part-type="species" reg="khinganensis">khinganensis</tp:taxon-name-part></tp:taxon-name></italic> has light brown-tan basidiomes, more elongated basidiospores (<italic>Q</italic> = 1.6–2.2), negative reaction to NH<sub>4</sub>OH and distribution at lower elevations in NE China.</p><p>In the <abbrev xmlns:xlink="http://www.w3.org/1999/xlink" xlink:title="internal transcribed spacer" id="ABBRID0EJQAG" xlink:type="simple">ITS</abbrev> phylogeny, this species is a sister species of <italic><tp:taxon-name><tp:taxon-name-part taxon-name-part-type="genus" reg="Clavariadelphus">C.</tp:taxon-name-part> <tp:taxon-name-part taxon-name-part-type="species" reg="truncatus">truncatus</tp:taxon-name-part></tp:taxon-name></italic> with strong support (Fig. <xref ref-type="fig" rid="F1">1</xref>). However, <italic><tp:taxon-name><tp:taxon-name-part taxon-name-part-type="genus" reg="Clavariadelphus">C.</tp:taxon-name-part> <tp:taxon-name-part taxon-name-part-type="species" reg="truncatus">truncatus</tp:taxon-name-part></tp:taxon-name></italic> differs from <italic><tp:taxon-name><tp:taxon-name-part taxon-name-part-type="genus" reg="Clavariadelphus">C.</tp:taxon-name-part> <tp:taxon-name-part taxon-name-part-type="species" reg="alpinus">alpinus</tp:taxon-name-part></tp:taxon-name></italic> by having dark coloured basidiomes from yellow to cinnamon-brown or brown, broader apices (up to 3.5 cm) and larger basidiospores (10.3–12.6 × 5.5–7.1 μm from neotype; <xref ref-type="bibr" rid="B22">Methven 1990</xref>).</p></tp:treatment-sec><tp:treatment-sec><!--Section generated to contain objects referenced in tp:taxon-treatment.--><fig id="F4" position="float" orientation="portrait"><object-id xmlns:xlink="http://www.w3.org/1999/xlink" content-type="doi" xlink:type="simple">10.3897/mycokeys.70.54149.figure4</object-id><object-id xmlns:xlink="http://www.w3.org/1999/xlink" content-type="arpha" xlink:type="simple">418B3460-8537-5E06-923E-1736EF506145</object-id><label>Figure 4.</label><caption><p>Basidiospores of <italic><tp:taxon-name><tp:taxon-name-part taxon-name-part-type="genus" reg="Clavariadelphus">Clavariadelphus</tp:taxon-name-part></tp:taxon-name></italic> under <abbrev xmlns:xlink="http://www.w3.org/1999/xlink" xlink:title="Scanning electron microscopy" id="ABBRID0EVUAG" xlink:type="simple">SEM</abbrev>. <bold>a</bold><italic><tp:taxon-name><tp:taxon-name-part taxon-name-part-type="genus" reg="Clavariadelphus">C.</tp:taxon-name-part> <tp:taxon-name-part taxon-name-part-type="species" reg="alpinus">alpinus</tp:taxon-name-part></tp:taxon-name></italic> (<named-content xmlns:xlink="http://www.w3.org/1999/xlink" content-type="dwc:institutional_code" xlink:type="simple">HKAS</named-content> 57396, holotype) <bold>b</bold><italic><tp:taxon-name><tp:taxon-name-part taxon-name-part-type="genus" reg="Clavariadelphus">C.</tp:taxon-name-part> <tp:taxon-name-part taxon-name-part-type="species" reg="amplus">amplus</tp:taxon-name-part></tp:taxon-name></italic> (<named-content xmlns:xlink="http://www.w3.org/1999/xlink" content-type="dwc:institutional_code" xlink:type="simple">HKAS</named-content> 54876, holotype) <bold>c</bold><italic><tp:taxon-name><tp:taxon-name-part taxon-name-part-type="genus" reg="Clavariadelphus">C.</tp:taxon-name-part> <tp:taxon-name-part taxon-name-part-type="species" reg="elongatus">elongatus</tp:taxon-name-part></tp:taxon-name></italic> (<named-content xmlns:xlink="http://www.w3.org/1999/xlink" content-type="dwc:institutional_code" xlink:type="simple">HKAS</named-content> 76589) <bold>d</bold><italic><tp:taxon-name><tp:taxon-name-part taxon-name-part-type="genus" reg="Clavariadelphus">C.</tp:taxon-name-part> <tp:taxon-name-part taxon-name-part-type="species" reg="gansuensis">gansuensis</tp:taxon-name-part></tp:taxon-name></italic> (<named-content xmlns:xlink="http://www.w3.org/1999/xlink" content-type="dwc:institutional_code" xlink:type="simple">HKAS</named-content> 76487, holotype); <bold>e, f</bold><italic><tp:taxon-name><tp:taxon-name-part taxon-name-part-type="genus" reg="Clavariadelphus">C.</tp:taxon-name-part> <tp:taxon-name-part taxon-name-part-type="species" reg="himalayensis">himalayensis</tp:taxon-name-part></tp:taxon-name></italic> (<named-content xmlns:xlink="http://www.w3.org/1999/xlink" content-type="dwc:institutional_code" xlink:type="simple">HKAS</named-content> 58811) <bold>g</bold><italic><tp:taxon-name><tp:taxon-name-part taxon-name-part-type="genus" reg="Clavariadelphus">C.</tp:taxon-name-part> <tp:taxon-name-part taxon-name-part-type="species" reg="khinganensis">khinganensis</tp:taxon-name-part></tp:taxon-name></italic> (<named-content xmlns:xlink="http://www.w3.org/1999/xlink" content-type="dwc:institutional_code" xlink:type="simple">MHHNU</named-content> 7789, holotype) <bold>h</bold><italic><tp:taxon-name><tp:taxon-name-part taxon-name-part-type="genus" reg="Clavariadelphus">C.</tp:taxon-name-part> <tp:taxon-name-part taxon-name-part-type="species" reg="yunnanensis">yunnanensis</tp:taxon-name-part></tp:taxon-name></italic> (<named-content xmlns:xlink="http://www.w3.org/1999/xlink" content-type="dwc:institutional_code" xlink:type="simple">HKAS</named-content> 57659).</p></caption><graphic xmlns:xlink="http://www.w3.org/1999/xlink" xlink:href="mycokeys-70-089-g004.jpg" position="float" orientation="portrait" xlink:type="simple" id="oo_437015.jpg"><uri content-type="original_file" xlink:type="simple">https://binary.pensoft.net/fig/437015</uri></graphic></fig><fig id="F5" position="float" orientation="portrait"><object-id xmlns:xlink="http://www.w3.org/1999/xlink" content-type="doi" xlink:type="simple">10.3897/mycokeys.70.54149.figure5</object-id><object-id xmlns:xlink="http://www.w3.org/1999/xlink" content-type="arpha" xlink:type="simple">C34FEA37-8557-5D8A-980C-4773B591C233</object-id><label>Figure 5.</label><caption><p>Hyphae of basal mycelium from <italic><tp:taxon-name><tp:taxon-name-part taxon-name-part-type="genus" reg="Clavariadelphus">Clavariadelphus</tp:taxon-name-part></tp:taxon-name></italic> under <abbrev xmlns:xlink="http://www.w3.org/1999/xlink" xlink:title="Scanning electron microscopy" id="ABBRID0ELZAG" xlink:type="simple">SEM</abbrev>. <bold>a</bold><italic><tp:taxon-name><tp:taxon-name-part taxon-name-part-type="genus" reg="Clavariadelphus">C.</tp:taxon-name-part> <tp:taxon-name-part taxon-name-part-type="species" reg="alpinus">alpinus</tp:taxon-name-part></tp:taxon-name></italic> (<named-content xmlns:xlink="http://www.w3.org/1999/xlink" content-type="dwc:institutional_code" xlink:type="simple">HKAS</named-content> 57396, holotype) <bold>b</bold><italic><tp:taxon-name><tp:taxon-name-part taxon-name-part-type="genus" reg="Clavariadelphus">C.</tp:taxon-name-part> <tp:taxon-name-part taxon-name-part-type="species" reg="amplus">amplus</tp:taxon-name-part></tp:taxon-name></italic> (<named-content xmlns:xlink="http://www.w3.org/1999/xlink" content-type="dwc:institutional_code" xlink:type="simple">HKAS</named-content> 54876, holotype) <bold>c</bold><italic><tp:taxon-name><tp:taxon-name-part taxon-name-part-type="genus" reg="Clavariadelphus">C.</tp:taxon-name-part> <tp:taxon-name-part taxon-name-part-type="species" reg="elongatus">elongatus</tp:taxon-name-part></tp:taxon-name></italic> (<named-content xmlns:xlink="http://www.w3.org/1999/xlink" content-type="dwc:institutional_code" xlink:type="simple">HKAS</named-content> 76589) <bold>d</bold><italic><tp:taxon-name><tp:taxon-name-part taxon-name-part-type="genus" reg="Clavariadelphus">C.</tp:taxon-name-part> <tp:taxon-name-part taxon-name-part-type="species" reg="gansuensis">gansuensis</tp:taxon-name-part></tp:taxon-name></italic> (<named-content xmlns:xlink="http://www.w3.org/1999/xlink" content-type="dwc:institutional_code" xlink:type="simple">HKAS</named-content> 76487, holotype) <bold>e</bold><italic><tp:taxon-name><tp:taxon-name-part taxon-name-part-type="genus" reg="Clavariadelphus">C.</tp:taxon-name-part> <tp:taxon-name-part taxon-name-part-type="species" reg="himalayensis">himalayensis</tp:taxon-name-part></tp:taxon-name></italic> (<named-content xmlns:xlink="http://www.w3.org/1999/xlink" content-type="dwc:institutional_code" xlink:type="simple">HKAS</named-content> 58811) <bold>f, g</bold><italic><tp:taxon-name><tp:taxon-name-part taxon-name-part-type="genus" reg="Clavariadelphus">C.</tp:taxon-name-part> <tp:taxon-name-part taxon-name-part-type="species" reg="sachalinensis">sachalinensis</tp:taxon-name-part></tp:taxon-name></italic> (<bold>f</bold> from <named-content xmlns:xlink="http://www.w3.org/1999/xlink" content-type="dwc:institutional_code" xlink:type="simple">HKAS</named-content> 33844; <bold>g</bold> from <named-content xmlns:xlink="http://www.w3.org/1999/xlink" content-type="dwc:institutional_code" xlink:type="simple">MHHNU</named-content> 7816) <bold>h</bold><italic><tp:taxon-name><tp:taxon-name-part taxon-name-part-type="genus" reg="Clavariadelphus">C.</tp:taxon-name-part> <tp:taxon-name-part taxon-name-part-type="species" reg="yunnanensis">yunnanensis</tp:taxon-name-part></tp:taxon-name></italic> (<named-content xmlns:xlink="http://www.w3.org/1999/xlink" content-type="dwc:institutional_code" xlink:type="simple">HKAS</named-content> 57659).</p></caption><graphic xmlns:xlink="http://www.w3.org/1999/xlink" xlink:href="mycokeys-70-089-g005.jpg" position="float" orientation="portrait" xlink:type="simple" id="oo_437016.jpg"><uri content-type="original_file" xlink:type="simple">https://binary.pensoft.net/fig/437016</uri></graphic></fig><fig id="F6" position="float" orientation="portrait"><object-id xmlns:xlink="http://www.w3.org/1999/xlink" content-type="doi" xlink:type="simple">10.3897/mycokeys.70.54149.figure6</object-id><object-id xmlns:xlink="http://www.w3.org/1999/xlink" content-type="arpha" xlink:type="simple">BEF0762E-A1CF-596B-AB37-BFA2086F8FF0</object-id><label>Figure 6.</label><caption><p>Microscopic features of <italic><tp:taxon-name><tp:taxon-name-part taxon-name-part-type="genus" reg="Clavariadelphus">Clavariadelphus</tp:taxon-name-part> <tp:taxon-name-part taxon-name-part-type="species" reg="alpinus">alpinus</tp:taxon-name-part></tp:taxon-name></italic> (<named-content xmlns:xlink="http://www.w3.org/1999/xlink" content-type="dwc:institutional_code" xlink:type="simple">HKAS</named-content> 57396, holotype). <bold>a</bold> Basidia <bold>b</bold><tp:taxon-name><tp:taxon-name-part taxon-name-part-type="genus" reg="Leptocystidia">Leptocystidia</tp:taxon-name-part></tp:taxon-name>.</p></caption><graphic xmlns:xlink="http://www.w3.org/1999/xlink" xlink:href="mycokeys-70-089-g006.jpg" position="float" orientation="portrait" xlink:type="simple" id="oo_437017.jpg"><uri content-type="original_file" xlink:type="simple">https://binary.pensoft.net/fig/437017</uri></graphic></fig><fig id="F1" position="float" orientation="portrait"><object-id xmlns:xlink="http://www.w3.org/1999/xlink" content-type="doi" xlink:type="simple">10.3897/mycokeys.70.54149.figure1</object-id><object-id xmlns:xlink="http://www.w3.org/1999/xlink" content-type="arpha" xlink:type="simple">C4FD73A5-45EB-5A1C-B13E-FDAAE090A37C</object-id><label>Figure 1.</label><caption><p>Phylogenetic tree of <italic><tp:taxon-name><tp:taxon-name-part taxon-name-part-type="genus" reg="Clavariadelphus">Clavariadelphus</tp:taxon-name-part></tp:taxon-name></italic> based on <abbrev xmlns:xlink="http://www.w3.org/1999/xlink" xlink:title="internal transcribed spacer" id="ABBRID0ECPAE" xlink:type="simple">ITS</abbrev> sequence data. RAxML BP values (≥ 50%) are shown above branches, Bayesian posterior probabilities (≥ 0.90) are shown above branches; new taxa are marked in red.</p></caption><graphic xmlns:xlink="http://www.w3.org/1999/xlink" xlink:href="mycokeys-70-089-g001.jpg" position="float" orientation="portrait" xlink:type="simple" id="oo_437012.jpg"><uri content-type="original_file" xlink:type="simple">https://binary.pensoft.net/fig/437012</uri></graphic></fig></tp:treatment-sec><ref-list><ref id="B22"><mixed-citation xmlns:xlink="http://www.w3.org/1999/xlink" xlink:type="simple"><person-group><name name-style="western"><surname>Methven</surname><given-names>AS</given-names></name></person-group> (<year>1990</year>) The genus <italic><tp:taxon-name><tp:taxon-name-part taxon-name-part-type="genus">Clavariadelphus</tp:taxon-name-part></tp:taxon-name></italic> in North America. J. Cramer, Berlin, Stuttgart.</mixed-citation></ref></ref-list></tp:taxon-treatment>
