# Supplementary material for: The genus Clavariadelphus (Clavariadelphaceae, Gomphales) in China
Source: MycoKeys. 2020 Jul 29;70:89–121. doi: 10.3897/mycokeys.70.54149 (PMC7406542; doi:10.3897/mycokeys.70.54149)
Supplement: XML Treatment for Clavariadelphus amplus [file mycokeys.70.54149-treatment2.xml]

<!DOCTYPE tp:taxon-treatment
  PUBLIC "-//TaxonX//DTD Taxonomic Treatment Publishing DTD v0 20100105//EN" "tax-treatment-NSO.dtd">
<tp:taxon-treatment xmlns:tp="http://www.plazi.org/taxpub"><tp:treatment-meta><kwd-group><label>Taxon classification</label><kwd><named-content xmlns:xlink="http://www.w3.org/1999/xlink" content-type="kingdom">Fungi</named-content></kwd><kwd><named-content xmlns:xlink="http://www.w3.org/1999/xlink" content-type="order">Gomphales</named-content></kwd><kwd><named-content xmlns:xlink="http://www.w3.org/1999/xlink" content-type="family">Clavariadelphaceae</named-content></kwd></kwd-group><mixed-citation publication-type="journal"><person-group><name><surname>Huang</surname><given-names>Hong-Yan</given-names></name><name><surname>Zhao</surname><given-names>Jie</given-names></name><name><surname>Zhang</surname><given-names>Ping</given-names></name><name><surname>Ge</surname><given-names>Zai-Wei</given-names></name><name><surname>Li</surname><given-names>Xian</given-names></name><name><surname>Tang</surname><given-names>Li-Ping</given-names></name></person-group><article-title>The genus <italic><tp:taxon-name><tp:taxon-name-part taxon-name-part-type="genus" reg="Clavariadelphus">Clavariadelphus</tp:taxon-name-part></tp:taxon-name></italic> (<tp:taxon-name><tp:taxon-name-part taxon-name-part-type="family">Clavariadelphaceae</tp:taxon-name-part></tp:taxon-name>, <tp:taxon-name><tp:taxon-name-part taxon-name-part-type="order">Gomphales</tp:taxon-name-part></tp:taxon-name>) in China</article-title><source>MycoKeys</source><day>29</day><month>7</month><year>2020</year><volume>70</volume><fpage>89</fpage><lpage>121</lpage><pub-id pub-id-type="doi">10.3897/mycokeys.70.54149</pub-id></mixed-citation></tp:treatment-meta><tp:nomenclature><label>2.</label><tp:taxon-name><object-id xmlns:xlink="http://www.w3.org/1999/xlink" content-type="arpha" xlink:type="simple">7E4AB4F0-C743-5038-9598-D8BEEFF384DC</object-id>
            <tp:taxon-name-part taxon-name-part-type="genus" reg="Clavariadelphus">Clavariadelphus</tp:taxon-name-part>
            <tp:taxon-name-part taxon-name-part-type="species" reg="amplus">amplus</tp:taxon-name-part>
            <object-id xmlns:xlink="http://www.w3.org/1999/xlink" content-type="mycobank" xlink:type="simple">MycoBank No: 830271</object-id>
          </tp:taxon-name><tp:taxon-authority>J. Zhao, L.P. Tang &amp; Z.W. Ge</tp:taxon-authority><tp:taxon-status xmlns:xlink="http://www.w3.org/1999/xlink" xlink:type="simple">sp. nov.</tp:taxon-status><xref ref-type="fig" rid="F2">Figs 2b, c</xref><xref ref-type="fig" rid="F3">, 3b</xref><xref ref-type="fig" rid="F4">, 4b</xref><xref ref-type="fig" rid="F5">, 5b</xref><xref ref-type="fig" rid="F7">, 7a, b.</xref></tp:nomenclature><tp:treatment-sec sec-type="diagnosis" id="SECID0EVTAG"><title>Diagnosis.</title><p>This species is unique in its pink-orange basidiomes with enlarged, truncate and sterile apices, ellipsoid basidiospores, hyphae of the basal mycelium with nipple-shaped protuberances and prism-like crystals and basidiomes turning cherry-red in KOH. It differs from <italic><tp:taxon-name><tp:taxon-name-part taxon-name-part-type="genus" reg="Clavariadelphus">C.</tp:taxon-name-part> <tp:taxon-name-part taxon-name-part-type="species" reg="truncatus">truncatus</tp:taxon-name-part></tp:taxon-name></italic> by the latter’s darker coloured basidiomes, narrower apices and larger basidiospores.</p><fig id="F4" position="float" orientation="portrait"><object-id xmlns:xlink="http://www.w3.org/1999/xlink" content-type="doi" xlink:type="simple">10.3897/mycokeys.70.54149.figure4</object-id><object-id xmlns:xlink="http://www.w3.org/1999/xlink" content-type="arpha" xlink:type="simple">418B3460-8537-5E06-923E-1736EF506145</object-id><label>Figure 4.</label><caption><p>Basidiospores of <italic><tp:taxon-name><tp:taxon-name-part taxon-name-part-type="genus" reg="Clavariadelphus">Clavariadelphus</tp:taxon-name-part></tp:taxon-name></italic> under <abbrev xmlns:xlink="http://www.w3.org/1999/xlink" xlink:title="Scanning electron microscopy" id="ABBRID0EVUAG" xlink:type="simple">SEM</abbrev>. <bold>a</bold><italic><tp:taxon-name><tp:taxon-name-part taxon-name-part-type="genus" reg="Clavariadelphus">C.</tp:taxon-name-part> <tp:taxon-name-part taxon-name-part-type="species" reg="alpinus">alpinus</tp:taxon-name-part></tp:taxon-name></italic> (<named-content xmlns:xlink="http://www.w3.org/1999/xlink" content-type="dwc:institutional_code" xlink:type="simple">HKAS</named-content> 57396, holotype) <bold>b</bold><italic><tp:taxon-name><tp:taxon-name-part taxon-name-part-type="genus" reg="Clavariadelphus">C.</tp:taxon-name-part> <tp:taxon-name-part taxon-name-part-type="species" reg="amplus">amplus</tp:taxon-name-part></tp:taxon-name></italic> (<named-content xmlns:xlink="http://www.w3.org/1999/xlink" content-type="dwc:institutional_code" xlink:type="simple">HKAS</named-content> 54876, holotype) <bold>c</bold><italic><tp:taxon-name><tp:taxon-name-part taxon-name-part-type="genus" reg="Clavariadelphus">C.</tp:taxon-name-part> <tp:taxon-name-part taxon-name-part-type="species" reg="elongatus">elongatus</tp:taxon-name-part></tp:taxon-name></italic> (<named-content xmlns:xlink="http://www.w3.org/1999/xlink" content-type="dwc:institutional_code" xlink:type="simple">HKAS</named-content> 76589) <bold>d</bold><italic><tp:taxon-name><tp:taxon-name-part taxon-name-part-type="genus" reg="Clavariadelphus">C.</tp:taxon-name-part> <tp:taxon-name-part taxon-name-part-type="species" reg="gansuensis">gansuensis</tp:taxon-name-part></tp:taxon-name></italic> (<named-content xmlns:xlink="http://www.w3.org/1999/xlink" content-type="dwc:institutional_code" xlink:type="simple">HKAS</named-content> 76487, holotype); <bold>e, f</bold><italic><tp:taxon-name><tp:taxon-name-part taxon-name-part-type="genus" reg="Clavariadelphus">C.</tp:taxon-name-part> <tp:taxon-name-part taxon-name-part-type="species" reg="himalayensis">himalayensis</tp:taxon-name-part></tp:taxon-name></italic> (<named-content xmlns:xlink="http://www.w3.org/1999/xlink" content-type="dwc:institutional_code" xlink:type="simple">HKAS</named-content> 58811) <bold>g</bold><italic><tp:taxon-name><tp:taxon-name-part taxon-name-part-type="genus" reg="Clavariadelphus">C.</tp:taxon-name-part> <tp:taxon-name-part taxon-name-part-type="species" reg="khinganensis">khinganensis</tp:taxon-name-part></tp:taxon-name></italic> (<named-content xmlns:xlink="http://www.w3.org/1999/xlink" content-type="dwc:institutional_code" xlink:type="simple">MHHNU</named-content> 7789, holotype) <bold>h</bold><italic><tp:taxon-name><tp:taxon-name-part taxon-name-part-type="genus" reg="Clavariadelphus">C.</tp:taxon-name-part> <tp:taxon-name-part taxon-name-part-type="species" reg="yunnanensis">yunnanensis</tp:taxon-name-part></tp:taxon-name></italic> (<named-content xmlns:xlink="http://www.w3.org/1999/xlink" content-type="dwc:institutional_code" xlink:type="simple">HKAS</named-content> 57659).</p></caption><graphic xmlns:xlink="http://www.w3.org/1999/xlink" xlink:href="mycokeys-70-089-g004.jpg" position="float" orientation="portrait" xlink:type="simple" id="oo_437015.jpg"><uri content-type="original_file" xlink:type="simple">https://binary.pensoft.net/fig/437015</uri></graphic></fig><fig id="F5" position="float" orientation="portrait"><object-id xmlns:xlink="http://www.w3.org/1999/xlink" content-type="doi" xlink:type="simple">10.3897/mycokeys.70.54149.figure5</object-id><object-id xmlns:xlink="http://www.w3.org/1999/xlink" content-type="arpha" xlink:type="simple">C34FEA37-8557-5D8A-980C-4773B591C233</object-id><label>Figure 5.</label><caption><p>Hyphae of basal mycelium from <italic><tp:taxon-name><tp:taxon-name-part taxon-name-part-type="genus" reg="Clavariadelphus">Clavariadelphus</tp:taxon-name-part></tp:taxon-name></italic> under <abbrev xmlns:xlink="http://www.w3.org/1999/xlink" xlink:title="Scanning electron microscopy" id="ABBRID0ELZAG" xlink:type="simple">SEM</abbrev>. <bold>a</bold><italic><tp:taxon-name><tp:taxon-name-part taxon-name-part-type="genus" reg="Clavariadelphus">C.</tp:taxon-name-part> <tp:taxon-name-part taxon-name-part-type="species" reg="alpinus">alpinus</tp:taxon-name-part></tp:taxon-name></italic> (<named-content xmlns:xlink="http://www.w3.org/1999/xlink" content-type="dwc:institutional_code" xlink:type="simple">HKAS</named-content> 57396, holotype) <bold>b</bold><italic><tp:taxon-name><tp:taxon-name-part taxon-name-part-type="genus" reg="Clavariadelphus">C.</tp:taxon-name-part> <tp:taxon-name-part taxon-name-part-type="species" reg="amplus">amplus</tp:taxon-name-part></tp:taxon-name></italic> (<named-content xmlns:xlink="http://www.w3.org/1999/xlink" content-type="dwc:institutional_code" xlink:type="simple">HKAS</named-content> 54876, holotype) <bold>c</bold><italic><tp:taxon-name><tp:taxon-name-part taxon-name-part-type="genus" reg="Clavariadelphus">C.</tp:taxon-name-part> <tp:taxon-name-part taxon-name-part-type="species" reg="elongatus">elongatus</tp:taxon-name-part></tp:taxon-name></italic> (<named-content xmlns:xlink="http://www.w3.org/1999/xlink" content-type="dwc:institutional_code" xlink:type="simple">HKAS</named-content> 76589) <bold>d</bold><italic><tp:taxon-name><tp:taxon-name-part taxon-name-part-type="genus" reg="Clavariadelphus">C.</tp:taxon-name-part> <tp:taxon-name-part taxon-name-part-type="species" reg="gansuensis">gansuensis</tp:taxon-name-part></tp:taxon-name></italic> (<named-content xmlns:xlink="http://www.w3.org/1999/xlink" content-type="dwc:institutional_code" xlink:type="simple">HKAS</named-content> 76487, holotype) <bold>e</bold><italic><tp:taxon-name><tp:taxon-name-part taxon-name-part-type="genus" reg="Clavariadelphus">C.</tp:taxon-name-part> <tp:taxon-name-part taxon-name-part-type="species" reg="himalayensis">himalayensis</tp:taxon-name-part></tp:taxon-name></italic> (<named-content xmlns:xlink="http://www.w3.org/1999/xlink" content-type="dwc:institutional_code" xlink:type="simple">HKAS</named-content> 58811) <bold>f, g</bold><italic><tp:taxon-name><tp:taxon-name-part taxon-name-part-type="genus" reg="Clavariadelphus">C.</tp:taxon-name-part> <tp:taxon-name-part taxon-name-part-type="species" reg="sachalinensis">sachalinensis</tp:taxon-name-part></tp:taxon-name></italic> (<bold>f</bold> from <named-content xmlns:xlink="http://www.w3.org/1999/xlink" content-type="dwc:institutional_code" xlink:type="simple">HKAS</named-content> 33844; <bold>g</bold> from <named-content xmlns:xlink="http://www.w3.org/1999/xlink" content-type="dwc:institutional_code" xlink:type="simple">MHHNU</named-content> 7816) <bold>h</bold><italic><tp:taxon-name><tp:taxon-name-part taxon-name-part-type="genus" reg="Clavariadelphus">C.</tp:taxon-name-part> <tp:taxon-name-part taxon-name-part-type="species" reg="yunnanensis">yunnanensis</tp:taxon-name-part></tp:taxon-name></italic> (<named-content xmlns:xlink="http://www.w3.org/1999/xlink" content-type="dwc:institutional_code" xlink:type="simple">HKAS</named-content> 57659).</p></caption><graphic xmlns:xlink="http://www.w3.org/1999/xlink" xlink:href="mycokeys-70-089-g005.jpg" position="float" orientation="portrait" xlink:type="simple" id="oo_437016.jpg"><uri content-type="original_file" xlink:type="simple">https://binary.pensoft.net/fig/437016</uri></graphic></fig></tp:treatment-sec><tp:treatment-sec sec-type="etymology" id="SECID0E24AG"><title>Etymology.</title><p>Latin “<italic><tp:taxon-name><tp:taxon-name-part taxon-name-part-type="genus" reg="Clavariadelphus"/><tp:taxon-name-part taxon-name-part-type="species" reg="amplus">amplus</tp:taxon-name-part></tp:taxon-name></italic>” refers to the enlargement of the apex of the basidiomes.</p></tp:treatment-sec><tp:treatment-sec sec-type="description" id="SECID0EL5AG"><title>Description.</title><p><italic><tp:taxon-name><tp:taxon-name-part taxon-name-part-type="genus" reg="Basidiomes">Basidiomes</tp:taxon-name-part></tp:taxon-name></italic> up to 15 cm high, 0.5–1 cm diam. at the base, enlarged upwards to 3–7.5 cm diam. near apex; <italic>hymenium</italic> initially smooth, longitudinally rugulose in age, pruinose, pinkish-orange (7A5–7), paler downwards, greyish-orange (5B4–5); <italic>apex</italic> initially obtuse or broadly rounded, finally truncate, depressed, surface rugose to rugulose, more or less darker than the hymenium, apricot-yellow (5B6–7) to pink-orange, reddish-orange (7A7–8) or red-orange (7B7–8) at maturity; surface slowly staining light brown or light leather-brown (7D6–7) to brown (7E6–7) when cut or bruised, staining more conspicuously downwards; <italic>base</italic> simple, terete, nearly smooth, cylindrical to subcylindrical, pruinose; <italic>mycelial hyphae</italic> interwoven, white; <italic>flesh</italic> solid initially, then soft and spongy upwards as the apex enlarges, white, slowly staining light leather-brown (7D6–7) to brown (7E6–7) on exposure. <italic>Odour</italic> pleasant. <italic>Taste</italic> not distinctive. <italic>Spore deposit</italic> not recorded.</p><p><italic>Hymenium</italic> limited to the sides of basidiomes, composed of basidia and leptocystidia; the apex of basidiomata is composed of sterile elements 18–28 × 5–8 μm, clavate, thin-walled, smooth, clamped. <italic>Basidia</italic> 85–95 × 8–12 μm, clavate, hyaline, thin-walled, (2–) 4-spored, sterigmata 9–11 μm in length. <italic>Basidiospores</italic> [40/2/2] 8.2–11.0 × 5.1–6.4 μm, <italic>Q</italic> = (1.36–) 1.38–2.00 (–2.18), <italic>Q</italic><sub>m</sub> = 1.75 ± 0.17, ellipsoid to broadly ellipsoid, ovate or amygdaliform, with a small apiculus, inamyloid, thin-walled, hyaline in KOH, smooth. <italic><tp:taxon-name><tp:taxon-name-part taxon-name-part-type="genus" reg="Leptocystidia">Leptocystidia</tp:taxon-name-part></tp:taxon-name></italic> 45–70 × 2.8–3.8 μm, scattered amongst and scarcely projecting beyond the basidia, cylindrical to narrowly clavate, thin-walled, smooth, hyaline, non-pigmented, clamped, inflated apically at maturity and at times, with apical or subapical branches. <italic>Mycelial hyphae</italic> 2–4 μm diam., parallel, interwoven or aggregated into rhizomorphic strands, branched, clamped; walls thin or irregularly slightly thickened, the hyphal walls echinulate with light microscopy, covered with nipple-shaped protuberances, as well as encrusted with prism-like crystals (up to 6 μm long) that are insoluble in KOH.</p></tp:treatment-sec><tp:treatment-sec sec-type="Chemical reactions" id="SECID0E56AG"><title>Chemical reactions.</title><p>(dried basidiomes): FeCl<sub>3</sub> = positive, green-yellow; KOH = positive, cherry-red or pink; NH<sub>4</sub>OH = positive, golden-rod or vivid yellow; phenol = positive, light yellow; ethanol, FeSO<sub>4</sub>, and Melzer’s reagent = negative.</p></tp:treatment-sec><tp:treatment-sec sec-type="distribution" id="SECID0EKABG"><title>Known distribution and ecology.</title><p><abbrev xmlns:xlink="http://www.w3.org/1999/xlink" xlink:title="Northwest" id="ABBRID0EQABG" xlink:type="simple">NW</abbrev> China and <abbrev xmlns:xlink="http://www.w3.org/1999/xlink" xlink:title="Southwest" id="ABBRID0EUABG" xlink:type="simple">SW</abbrev> China, and India. Gregarious habit on the ground in conifer or mixed conifer forests (e.g. <italic><tp:taxon-name><tp:taxon-name-part taxon-name-part-type="genus" reg="Abies">Abies</tp:taxon-name-part></tp:taxon-name></italic> spp. and <italic><tp:taxon-name><tp:taxon-name-part taxon-name-part-type="genus" reg="Picea">Picea</tp:taxon-name-part></tp:taxon-name></italic> spp.) at elevations ranging from 3000–3950 m.</p></tp:treatment-sec><tp:treatment-sec sec-type="material" id="SECID0EGBBG"><title>Materials examined.</title><p>China. Gansu Province: Zhouqu Prefecture, under <italic><tp:taxon-name><tp:taxon-name-part taxon-name-part-type="genus" reg="Abies">Abies</tp:taxon-name-part></tp:taxon-name></italic> spp., 6 August 2005, <italic>X.T. Zhu 728</italic> (<named-content xmlns:xlink="http://www.w3.org/1999/xlink" content-type="dwc:institutional_code" xlink:type="simple">HKAS</named-content> 76577). Qinghai Province: Qilian mountains, <named-content xmlns:xlink="http://www.w3.org/1999/xlink" content-type="dwc:verbatimCoordinates" xlink:type="simple"><named-content content-type="geo-json" specific-use="{&#34;type&#34;:&#34;Point&#34;,&#34;coordinates&#34;:[100.117167,38.100000]}" id="NCID0E4BBG" xlink:type="simple">38°6.00'N, 100°7.03'E</named-content></named-content>, alt. 3000 m, 21 August 2004, <italic>H.A Wen 4305</italic> (<named-content xmlns:xlink="http://www.w3.org/1999/xlink" content-type="dwc:institutional_code" xlink:type="simple">HMAS</named-content> 132008); same location and date, <italic>Q.B. Wang 438</italic> (<named-content xmlns:xlink="http://www.w3.org/1999/xlink" content-type="dwc:institutional_code" xlink:type="simple">HMAS</named-content> 97090). Sichuan Province: Seda Prefecture, <italic><tp:taxon-name><tp:taxon-name-part taxon-name-part-type="genus" reg="Picea">Picea</tp:taxon-name-part></tp:taxon-name></italic>-<italic><tp:taxon-name><tp:taxon-name-part taxon-name-part-type="genus" reg="Juniperus">Juniperus</tp:taxon-name-part></tp:taxon-name></italic> forests, <named-content xmlns:xlink="http://www.w3.org/1999/xlink" content-type="dwc:verbatimCoordinates" xlink:type="simple"><named-content content-type="geo-json" specific-use="{&#34;type&#34;:&#34;Point&#34;,&#34;coordinates&#34;:[100.719500,31.720000]}" id="NCID0EBDBG" xlink:type="simple">31°43.20'N, 100°43.17'E</named-content></named-content>, alt. 3775–3925 m, 6 August 2005, <italic>Z.W. Ge 783</italic> (<named-content xmlns:xlink="http://www.w3.org/1999/xlink" content-type="dwc:institutional_code" xlink:type="simple">HKAS</named-content> 49278); Litang Prefecture, 5 August 2007, <italic>Z.W. Ge 1712</italic> (<named-content xmlns:xlink="http://www.w3.org/1999/xlink" content-type="dwc:institutional_code" xlink:type="simple">HKAS</named-content> 53797). Tibet: Linzhi City, <named-content xmlns:xlink="http://www.w3.org/1999/xlink" content-type="dwc:verbatimCoordinates" xlink:type="simple"><named-content content-type="geo-json" specific-use="{&#34;type&#34;:&#34;Point&#34;,&#34;coordinates&#34;:[94.300000,29.334500]}" id="NCID0EXDBG" xlink:type="simple">29°20.07'N, 094°18.00'E</named-content></named-content>, alt. 3850 m, 19 July 2004, <italic>Y.H. Wang 125</italic> (<named-content xmlns:xlink="http://www.w3.org/1999/xlink" content-type="dwc:institutional_code" xlink:type="simple">HMAS</named-content> 97248); Jilong Prefecture, on the ground in coniferous woods, 12 September 1990, <italic>J.Y. Zhuang 3814</italic> (<named-content xmlns:xlink="http://www.w3.org/1999/xlink" content-type="dwc:institutional_code" xlink:type="simple">HMAS</named-content> 59867); Chengdu City, under forests dominated by <italic><tp:taxon-name><tp:taxon-name-part taxon-name-part-type="genus" reg="Picea">Picea</tp:taxon-name-part></tp:taxon-name></italic> spp., <named-content xmlns:xlink="http://www.w3.org/1999/xlink" content-type="dwc:verbatimCoordinates" xlink:type="simple"><named-content content-type="geo-json" specific-use="{&#34;type&#34;:&#34;Point&#34;,&#34;coordinates&#34;:[97.334500,31.507167]}" id="NCID0EUEBG" xlink:type="simple">31°30.43'N, 097°20.07'E</named-content></named-content>, alt. 3480–3550 m, 17 August 2004, <italic>Z.W. Ge 381</italic> (<named-content xmlns:xlink="http://www.w3.org/1999/xlink" content-type="dwc:institutional_code" xlink:type="simple">HKAS</named-content> 46160); Riwoqe Prefecture, under <italic><tp:taxon-name><tp:taxon-name-part taxon-name-part-type="genus" reg="Picea">Picea</tp:taxon-name-part></tp:taxon-name></italic> spp., <named-content xmlns:xlink="http://www.w3.org/1999/xlink" content-type="dwc:verbatimCoordinates" xlink:type="simple"><named-content content-type="geo-json" specific-use="{&#34;type&#34;:&#34;Point&#34;,&#34;coordinates&#34;:[96.532000,31.237833]}" id="NCID0EKFBG" xlink:type="simple">31°14.27'N, 096°31.92'E,</named-content></named-content> alt. 3890 m, 12 August 2004, <italic>Z.W. Ge 340</italic> (<named-content xmlns:xlink="http://www.w3.org/1999/xlink" content-type="dwc:institutional_code" xlink:type="simple">HKAS</named-content> 46120). Yunnan Province: Shangri-La Prefecture, Haba Snow Mountains, alt. 2800 m, 15 August 2008, <italic>L.P. Tang 645</italic> (<named-content xmlns:xlink="http://www.w3.org/1999/xlink" content-type="dwc:institutional_code" xlink:type="simple">HKAS</named-content> 54876, <bold><italic>Holotype</italic></bold>); Shangri-La Prefecture, <named-content xmlns:xlink="http://www.w3.org/1999/xlink" content-type="dwc:verbatimCoordinates" xlink:type="simple"><named-content content-type="geo-json" specific-use="{&#34;type&#34;:&#34;Point&#34;,&#34;coordinates&#34;:[99.417167,27.468833]}" id="NCID0EDGBG" xlink:type="simple">27°28.13'N, 099°25.03'E</named-content></named-content>, alt. 3600 m, 15 August 2008, <italic>T.Z. Wei</italic> 172 (<named-content xmlns:xlink="http://www.w3.org/1999/xlink" content-type="dwc:institutional_code" xlink:type="simple">HMAS</named-content> 250466).</p></tp:treatment-sec><tp:treatment-sec sec-type="comments" id="SECID0EPGBG"><title>Comments.</title><p><italic><tp:taxon-name><tp:taxon-name-part taxon-name-part-type="genus" reg="Clavariadelphus">Clavariadelphus</tp:taxon-name-part> <tp:taxon-name-part taxon-name-part-type="species" reg="amplus">amplus</tp:taxon-name-part></tp:taxon-name></italic> is distinctive by its pink-orange to red-orange, bright basidiomes, obviously enlarged, truncate, depressed, sterile apices (up to 7.5 m diam.) at maturity, large basidiospores (8.2–11.0 × 5.1–6.4 μm), gregarious habit at high elevations, base mycelial hyphae with nipple-shaped protuberances and prism-like crystals and a cherry-red staining reaction to KOH. It is sold as an edible mushroom in markets in <abbrev xmlns:xlink="http://www.w3.org/1999/xlink" xlink:title="Southwest" id="ABBRID0EAHBG" xlink:type="simple">SW</abbrev> China. This taxon has a wide distribution in <abbrev xmlns:xlink="http://www.w3.org/1999/xlink" xlink:title="Northwest" id="ABBRID0EEHBG" xlink:type="simple">NW</abbrev> and <abbrev xmlns:xlink="http://www.w3.org/1999/xlink" xlink:title="Southwest" id="ABBRID0EIHBG" xlink:type="simple">SW</abbrev> China, including Gansu, Qinghai, Sichuan, Tibet and Yunnan Provinces. The data from GenBank (accession <ext-link xmlns:xlink="http://www.w3.org/1999/xlink" ext-link-type="gen" xlink:href="MT012805" xlink:type="simple">MT012805</ext-link>) also indicated its distribution of India.</p><p>This species was previously referred to as either <italic><tp:taxon-name><tp:taxon-name-part taxon-name-part-type="genus" reg="Clavariadelphus">C.</tp:taxon-name-part> <tp:taxon-name-part taxon-name-part-type="species" reg="pallido-incarnatus">pallido-incarnatus</tp:taxon-name-part></tp:taxon-name></italic> (<xref ref-type="bibr" rid="B44">Yuan and Sun 1995</xref>) or <italic><tp:taxon-name><tp:taxon-name-part taxon-name-part-type="genus" reg="Clavariadelphus">C.</tp:taxon-name-part> <tp:taxon-name-part taxon-name-part-type="species" reg="truncatus">truncatus</tp:taxon-name-part></tp:taxon-name></italic> (<xref ref-type="bibr" rid="B20">Mao et al., 1993</xref>; <xref ref-type="bibr" rid="B45">Zang 1996</xref>; <xref ref-type="bibr" rid="B19">Mao 2009</xref>; <xref ref-type="bibr" rid="B39">Tang and Yang 2014</xref>; <xref ref-type="bibr" rid="B36">Tang 2015</xref>). <italic><tp:taxon-name><tp:taxon-name-part taxon-name-part-type="genus" reg="Clavariadelphus">Clavariadelphus</tp:taxon-name-part> <tp:taxon-name-part taxon-name-part-type="species" reg="pallido-incarnatus">pallido-incarnatus</tp:taxon-name-part></tp:taxon-name></italic>, a species described from the Pacific Northwest in North America, has pale pinkish-cinnamon basidiomes with fertile, non-truncated apices, no reactivity to KOH and habitat preference for coastal forests of <italic><tp:taxon-name><tp:taxon-name-part taxon-name-part-type="genus" reg="Sequoia">Sequoia</tp:taxon-name-part> <tp:taxon-name-part taxon-name-part-type="species" reg="sempervirens">sempervirens</tp:taxon-name-part></tp:taxon-name></italic> and <italic><tp:taxon-name><tp:taxon-name-part taxon-name-part-type="genus" reg="Picea">Picea</tp:taxon-name-part> <tp:taxon-name-part taxon-name-part-type="species" reg="sitchensis">sitchensis</tp:taxon-name-part></tp:taxon-name></italic> (<xref ref-type="bibr" rid="B22">Methven 1990</xref>). <italic><tp:taxon-name><tp:taxon-name-part taxon-name-part-type="genus" reg="Clavariadelphus">Clavariadelphus</tp:taxon-name-part> <tp:taxon-name-part taxon-name-part-type="species" reg="truncatus">truncatus</tp:taxon-name-part></tp:taxon-name></italic> from Europe is readily confused with <italic><tp:taxon-name><tp:taxon-name-part taxon-name-part-type="genus" reg="Clavariadelphus">C.</tp:taxon-name-part> <tp:taxon-name-part taxon-name-part-type="species" reg="amplus">amplus</tp:taxon-name-part></tp:taxon-name></italic> as they have similar size and truncate sterile apex. However, <italic><tp:taxon-name><tp:taxon-name-part taxon-name-part-type="genus" reg="Clavariadelphus">C.</tp:taxon-name-part> <tp:taxon-name-part taxon-name-part-type="species" reg="truncatus">truncatus</tp:taxon-name-part></tp:taxon-name></italic> has dark coloured basidiomes from yellow to cinnamon-brown or brown, narrower apices (up to 3.5 cm) and larger basidiospores (10.3–12.6 × 5.5–7.1 μm from neotype; <xref ref-type="bibr" rid="B22">Methven 1990</xref>). <italic><tp:taxon-name><tp:taxon-name-part taxon-name-part-type="genus" reg="Clavariadelphus">Clavariadelphus</tp:taxon-name-part> <tp:taxon-name-part taxon-name-part-type="species" reg="unicolor">unicolor</tp:taxon-name-part></tp:taxon-name></italic> (Berk. &amp; Ravenel) Corner, is also from North America and has enlarged sterile apices, but it is distinct in its reddish-brown to violet-brown basidiomes, narrow basidiospores with <italic>Q</italic><sub>m</sub> 2.1, a golden-yellow reaction to KOH and association with deciduous trees (<xref ref-type="bibr" rid="B22">Methven 1990</xref>).</p><p>So far, there are two species with sterile apices found in China, <italic><tp:taxon-name><tp:taxon-name-part taxon-name-part-type="genus" reg="Clavariadelphus">C.</tp:taxon-name-part> <tp:taxon-name-part taxon-name-part-type="species" reg="amplus">amplus</tp:taxon-name-part></tp:taxon-name></italic> and <italic><tp:taxon-name><tp:taxon-name-part taxon-name-part-type="genus" reg="Clavariadelphus">C.</tp:taxon-name-part> <tp:taxon-name-part taxon-name-part-type="species" reg="gansuensis">gansuensis</tp:taxon-name-part></tp:taxon-name></italic>. However, <italic><tp:taxon-name><tp:taxon-name-part taxon-name-part-type="genus" reg="Clavariadelphus">C.</tp:taxon-name-part> <tp:taxon-name-part taxon-name-part-type="species" reg="gansuensis">gansuensis</tp:taxon-name-part></tp:taxon-name></italic> has a narrower apex (up 1.6 cm), slightly broader basidiospores with a lower Q value (8.3–10.1 × 5.3–6.3 μm, <italic>Q</italic> = 1.47 –1.78, <italic>Q</italic><sub>m</sub> = 1.60) and a solitary growth habit. Except for the mentioned species, <italic><tp:taxon-name><tp:taxon-name-part taxon-name-part-type="genus" reg="Clavariadelphus">C.</tp:taxon-name-part> <tp:taxon-name-part taxon-name-part-type="species" reg="amplus">amplus</tp:taxon-name-part></tp:taxon-name></italic> is also similar to <italic><tp:taxon-name><tp:taxon-name-part taxon-name-part-type="genus" reg="Clavariadelphus">C.</tp:taxon-name-part> <tp:taxon-name-part taxon-name-part-type="species" reg="pakistanicus">pakistanicus</tp:taxon-name-part></tp:taxon-name></italic>. <italic><tp:taxon-name><tp:taxon-name-part taxon-name-part-type="genus" reg="Clavariadelphus">Clavariadelphus</tp:taxon-name-part> <tp:taxon-name-part taxon-name-part-type="species" reg="pakistanicus">pakistanicus</tp:taxon-name-part></tp:taxon-name></italic>, another species also from Asia, is distinct in smaller basidiomes (up to 12 cm high), with narrower fertile apices (up to 1.4 cm), smaller basidiospores (7.5–9.2 × 4.0–5.6 μm), solitary growth habit at lower elevations and violet-brown staining reactions to KOH (<xref ref-type="bibr" rid="B11">Hanif et al. 2014</xref>).</p><p>In the <abbrev xmlns:xlink="http://www.w3.org/1999/xlink" xlink:title="internal transcribed spacer" id="ABBRID0EMOBG" xlink:type="simple">ITS</abbrev> tree, <italic><tp:taxon-name><tp:taxon-name-part taxon-name-part-type="genus" reg="Clavariadelphus">C.</tp:taxon-name-part> <tp:taxon-name-part taxon-name-part-type="species" reg="amplus">amplus</tp:taxon-name-part></tp:taxon-name></italic> exhibits a sister relationship with <italic><tp:taxon-name><tp:taxon-name-part taxon-name-part-type="genus" reg="Clavariadelphus">C.</tp:taxon-name-part> <tp:taxon-name-part taxon-name-part-type="species" reg="pakistanicus">pakistanicus</tp:taxon-name-part></tp:taxon-name></italic> with strong support (Fig. <xref ref-type="fig" rid="F1">1</xref>).</p><fig id="F6" position="float" orientation="portrait"><object-id xmlns:xlink="http://www.w3.org/1999/xlink" content-type="doi" xlink:type="simple">10.3897/mycokeys.70.54149.figure6</object-id><object-id xmlns:xlink="http://www.w3.org/1999/xlink" content-type="arpha" xlink:type="simple">BEF0762E-A1CF-596B-AB37-BFA2086F8FF0</object-id><label>Figure 6.</label><caption><p>Microscopic features of <italic><tp:taxon-name><tp:taxon-name-part taxon-name-part-type="genus" reg="Clavariadelphus">Clavariadelphus</tp:taxon-name-part> <tp:taxon-name-part taxon-name-part-type="species" reg="alpinus">alpinus</tp:taxon-name-part></tp:taxon-name></italic> (<named-content xmlns:xlink="http://www.w3.org/1999/xlink" content-type="dwc:institutional_code" xlink:type="simple">HKAS</named-content> 57396, holotype). <bold>a</bold> Basidia <bold>b</bold><tp:taxon-name><tp:taxon-name-part taxon-name-part-type="genus" reg="Leptocystidia">Leptocystidia</tp:taxon-name-part></tp:taxon-name>.</p></caption><graphic xmlns:xlink="http://www.w3.org/1999/xlink" xlink:href="mycokeys-70-089-g006.jpg" position="float" orientation="portrait" xlink:type="simple" id="oo_437017.jpg"><uri content-type="original_file" xlink:type="simple">https://binary.pensoft.net/fig/437017</uri></graphic></fig><fig id="F7" position="float" orientation="portrait"><object-id xmlns:xlink="http://www.w3.org/1999/xlink" content-type="doi" xlink:type="simple">10.3897/mycokeys.70.54149.figure7</object-id><object-id xmlns:xlink="http://www.w3.org/1999/xlink" content-type="arpha" xlink:type="simple">FCB858AD-F4F2-5AF1-B5D0-0059DB95B2B9</object-id><label>Figure 7.</label><caption><p>Microscopic features of <italic><tp:taxon-name><tp:taxon-name-part taxon-name-part-type="genus" reg="Clavariadelphus">Clavariadelphus</tp:taxon-name-part> <tp:taxon-name-part taxon-name-part-type="species" reg="amplus">amplus</tp:taxon-name-part></tp:taxon-name></italic> (<named-content xmlns:xlink="http://www.w3.org/1999/xlink" content-type="dwc:institutional_code" xlink:type="simple">HKAS</named-content> 54876, holotype). <bold>a</bold><tp:taxon-name><tp:taxon-name-part taxon-name-part-type="genus" reg="Leptocystidia">Leptocystidia</tp:taxon-name-part></tp:taxon-name> and immature basidia <bold>b</bold> Basidia.</p></caption><graphic xmlns:xlink="http://www.w3.org/1999/xlink" xlink:href="mycokeys-70-089-g007.jpg" position="float" orientation="portrait" xlink:type="simple" id="oo_437018.jpg"><uri content-type="original_file" xlink:type="simple">https://binary.pensoft.net/fig/437018</uri></graphic></fig></tp:treatment-sec><tp:treatment-sec><!--Section generated to contain objects referenced in tp:taxon-treatment.--><fig id="F2" position="float" orientation="portrait"><object-id xmlns:xlink="http://www.w3.org/1999/xlink" content-type="doi" xlink:type="simple">10.3897/mycokeys.70.54149.figure2</object-id><object-id xmlns:xlink="http://www.w3.org/1999/xlink" content-type="arpha" xlink:type="simple">E9A5423B-5ECC-5A99-A1C1-96BF2AEE513A</object-id><label>Figure 2.</label><caption><p><italic><tp:taxon-name><tp:taxon-name-part taxon-name-part-type="genus" reg="Clavariadelphus">Clavariadelphus</tp:taxon-name-part></tp:taxon-name></italic> species in China. <bold>a</bold><italic><tp:taxon-name><tp:taxon-name-part taxon-name-part-type="genus" reg="Clavariadelphus">C.</tp:taxon-name-part> <tp:taxon-name-part taxon-name-part-type="species" reg="alpinus">alpinus</tp:taxon-name-part></tp:taxon-name></italic> (<named-content xmlns:xlink="http://www.w3.org/1999/xlink" content-type="dwc:institutional_code" xlink:type="simple">HKAS</named-content> 57396, holotype) <bold>b, c</bold><italic><tp:taxon-name><tp:taxon-name-part taxon-name-part-type="genus" reg="Clavariadelphus">C.</tp:taxon-name-part> <tp:taxon-name-part taxon-name-part-type="species" reg="amplus">amplus</tp:taxon-name-part></tp:taxon-name></italic> (<named-content xmlns:xlink="http://www.w3.org/1999/xlink" content-type="dwc:institutional_code" xlink:type="simple">HKAS</named-content> 54876, holotype) <bold>d, e</bold><italic><tp:taxon-name><tp:taxon-name-part taxon-name-part-type="genus" reg="Clavariadelphus">C.</tp:taxon-name-part> <tp:taxon-name-part taxon-name-part-type="species" reg="elongatus">elongatus</tp:taxon-name-part></tp:taxon-name></italic> (<bold>d</bold> from <named-content xmlns:xlink="http://www.w3.org/1999/xlink" content-type="dwc:institutional_code" xlink:type="simple">HKAS</named-content> 50742 <bold>e</bold> from <named-content xmlns:xlink="http://www.w3.org/1999/xlink" content-type="dwc:institutional_code" xlink:type="simple">HKAS</named-content> 76589) <bold>f</bold><italic><tp:taxon-name><tp:taxon-name-part taxon-name-part-type="genus" reg="Clavariadelphus">C.</tp:taxon-name-part> <tp:taxon-name-part taxon-name-part-type="species" reg="gansuensis">gansuensis</tp:taxon-name-part></tp:taxon-name></italic> (<named-content xmlns:xlink="http://www.w3.org/1999/xlink" content-type="dwc:institutional_code" xlink:type="simple">HKAS</named-content> 76487, holotype) <bold>g</bold><italic><tp:taxon-name><tp:taxon-name-part taxon-name-part-type="genus" reg="Clavariadelphus">C.</tp:taxon-name-part> <tp:taxon-name-part taxon-name-part-type="species" reg="himalayensis">himalayensis</tp:taxon-name-part></tp:taxon-name></italic> (<named-content xmlns:xlink="http://www.w3.org/1999/xlink" content-type="dwc:institutional_code" xlink:type="simple">HKAS</named-content> 58811) <bold>h, i</bold><italic><tp:taxon-name><tp:taxon-name-part taxon-name-part-type="genus" reg="Clavariadelphus">C.</tp:taxon-name-part> <tp:taxon-name-part taxon-name-part-type="species" reg="khinganensis">khinganensis</tp:taxon-name-part></tp:taxon-name></italic> (<bold>h</bold> from <named-content xmlns:xlink="http://www.w3.org/1999/xlink" content-type="dwc:institutional_code" xlink:type="simple">MHHNU</named-content> 7789, holotype <bold>i</bold> from <abbrev xmlns:xlink="http://www.w3.org/1999/xlink" content-type="institution" xlink:title="Mycological Herbarium of Pharmacy College, Kunming Medical University" id="ABBRID0EPDAG" xlink:type="simple">MHKMU</abbrev> H.Y. Huang 368) <bold>j</bold><italic><tp:taxon-name><tp:taxon-name-part taxon-name-part-type="genus" reg="Clavariadelphus">C.</tp:taxon-name-part> <tp:taxon-name-part taxon-name-part-type="species" reg="sachalinensis">sachalinensis</tp:taxon-name-part></tp:taxon-name></italic> (<named-content xmlns:xlink="http://www.w3.org/1999/xlink" content-type="dwc:institutional_code" xlink:type="simple">MHHNU</named-content> 7816) <bold>k, l</bold><italic><tp:taxon-name><tp:taxon-name-part taxon-name-part-type="genus" reg="Clavariadelphus">C.</tp:taxon-name-part> <tp:taxon-name-part taxon-name-part-type="species" reg="yunnanensis">yunnanensis</tp:taxon-name-part></tp:taxon-name></italic> (<bold>k</bold> from <named-content xmlns:xlink="http://www.w3.org/1999/xlink" content-type="dwc:institutional_code" xlink:type="simple">HKAS</named-content> 49398 <bold>l</bold> from <named-content xmlns:xlink="http://www.w3.org/1999/xlink" content-type="dwc:institutional_code" xlink:type="simple">HKAS</named-content> 58789).</p></caption><graphic xmlns:xlink="http://www.w3.org/1999/xlink" xlink:href="mycokeys-70-089-g002.jpg" position="float" orientation="portrait" xlink:type="simple" id="oo_437013.jpg"><uri content-type="original_file" xlink:type="simple">https://binary.pensoft.net/fig/437013</uri></graphic></fig><fig id="F3" position="float" orientation="portrait"><object-id xmlns:xlink="http://www.w3.org/1999/xlink" content-type="doi" xlink:type="simple">10.3897/mycokeys.70.54149.figure3</object-id><object-id xmlns:xlink="http://www.w3.org/1999/xlink" content-type="arpha" xlink:type="simple">1555D320-EA1A-5885-A1F7-D1C9F85E67F9</object-id><label>Figure 3.</label><caption><p>Basidiospores of <italic><tp:taxon-name><tp:taxon-name-part taxon-name-part-type="genus" reg="Clavariadelphus">Clavariadelphus</tp:taxon-name-part></tp:taxon-name></italic> under light microscope. <bold>a</bold><italic><tp:taxon-name><tp:taxon-name-part taxon-name-part-type="genus" reg="Clavariadelphus">C.</tp:taxon-name-part> <tp:taxon-name-part taxon-name-part-type="species" reg="alpinus">alpinus</tp:taxon-name-part></tp:taxon-name></italic> (<named-content xmlns:xlink="http://www.w3.org/1999/xlink" content-type="dwc:institutional_code" xlink:type="simple">HKAS</named-content> 57396, holotype) <bold>b</bold><italic><tp:taxon-name><tp:taxon-name-part taxon-name-part-type="genus" reg="Clavariadelphus">C.</tp:taxon-name-part> <tp:taxon-name-part taxon-name-part-type="species" reg="amplus">amplus</tp:taxon-name-part></tp:taxon-name></italic> (<named-content xmlns:xlink="http://www.w3.org/1999/xlink" content-type="dwc:institutional_code" xlink:type="simple">HKAS</named-content> 54876, holotype) <bold>c</bold><italic><tp:taxon-name><tp:taxon-name-part taxon-name-part-type="genus" reg="Clavariadelphus">C.</tp:taxon-name-part> <tp:taxon-name-part taxon-name-part-type="species" reg="elongatus">elongatus</tp:taxon-name-part></tp:taxon-name></italic> (<named-content xmlns:xlink="http://www.w3.org/1999/xlink" content-type="dwc:institutional_code" xlink:type="simple">HKAS</named-content> 76589) <bold>d</bold><italic><tp:taxon-name><tp:taxon-name-part taxon-name-part-type="genus" reg="Clavariadelphus">C.</tp:taxon-name-part> <tp:taxon-name-part taxon-name-part-type="species" reg="gansuensis">gansuensis</tp:taxon-name-part></tp:taxon-name></italic> (<named-content xmlns:xlink="http://www.w3.org/1999/xlink" content-type="dwc:institutional_code" xlink:type="simple">HKAS</named-content> 76487, holotype) <bold>e</bold><italic><tp:taxon-name><tp:taxon-name-part taxon-name-part-type="genus" reg="Clavariadelphus">C.</tp:taxon-name-part> <tp:taxon-name-part taxon-name-part-type="species" reg="himalayensis">himalayensis</tp:taxon-name-part></tp:taxon-name></italic> (<named-content xmlns:xlink="http://www.w3.org/1999/xlink" content-type="dwc:institutional_code" xlink:type="simple">HKAS</named-content> 58811) <bold>f</bold><italic><tp:taxon-name><tp:taxon-name-part taxon-name-part-type="genus" reg="Clavariadelphus">C.</tp:taxon-name-part> <tp:taxon-name-part taxon-name-part-type="species" reg="khinganensis">khinganensis</tp:taxon-name-part></tp:taxon-name></italic> (<named-content xmlns:xlink="http://www.w3.org/1999/xlink" content-type="dwc:institutional_code" xlink:type="simple">MHHNU</named-content> 7789, holotype) <bold>g</bold><italic><tp:taxon-name><tp:taxon-name-part taxon-name-part-type="genus" reg="Clavariadelphus">C.</tp:taxon-name-part> <tp:taxon-name-part taxon-name-part-type="species" reg="ligula">ligula</tp:taxon-name-part></tp:taxon-name></italic> (<named-content xmlns:xlink="http://www.w3.org/1999/xlink" content-type="dwc:institutional_code" xlink:type="simple">HKAS</named-content> 35954) <bold>h</bold><italic><tp:taxon-name><tp:taxon-name-part taxon-name-part-type="genus" reg="Clavariadelphus">C.</tp:taxon-name-part> <tp:taxon-name-part taxon-name-part-type="species" reg="sachalinensis">sachalinensis</tp:taxon-name-part></tp:taxon-name></italic> (<named-content xmlns:xlink="http://www.w3.org/1999/xlink" content-type="dwc:institutional_code" xlink:type="simple">MHHNU</named-content> 7816) <bold>i</bold><italic><tp:taxon-name><tp:taxon-name-part taxon-name-part-type="genus" reg="Clavariadelphus">C.</tp:taxon-name-part> <tp:taxon-name-part taxon-name-part-type="species" reg="yunnanensis">yunnanensis</tp:taxon-name-part></tp:taxon-name></italic> (<named-content xmlns:xlink="http://www.w3.org/1999/xlink" content-type="dwc:institutional_code" xlink:type="simple">HKAS</named-content> 57659).</p></caption><graphic xmlns:xlink="http://www.w3.org/1999/xlink" xlink:href="mycokeys-70-089-g003.jpg" position="float" orientation="portrait" xlink:type="simple" id="oo_437014.jpg"><uri content-type="original_file" xlink:type="simple">https://binary.pensoft.net/fig/437014</uri></graphic></fig><fig id="F1" position="float" orientation="portrait"><object-id xmlns:xlink="http://www.w3.org/1999/xlink" content-type="doi" xlink:type="simple">10.3897/mycokeys.70.54149.figure1</object-id><object-id xmlns:xlink="http://www.w3.org/1999/xlink" content-type="arpha" xlink:type="simple">C4FD73A5-45EB-5A1C-B13E-FDAAE090A37C</object-id><label>Figure 1.</label><caption><p>Phylogenetic tree of <italic><tp:taxon-name><tp:taxon-name-part taxon-name-part-type="genus" reg="Clavariadelphus">Clavariadelphus</tp:taxon-name-part></tp:taxon-name></italic> based on <abbrev xmlns:xlink="http://www.w3.org/1999/xlink" xlink:title="internal transcribed spacer" id="ABBRID0ECPAE" xlink:type="simple">ITS</abbrev> sequence data. RAxML BP values (≥ 50%) are shown above branches, Bayesian posterior probabilities (≥ 0.90) are shown above branches; new taxa are marked in red.</p></caption><graphic xmlns:xlink="http://www.w3.org/1999/xlink" xlink:href="mycokeys-70-089-g001.jpg" position="float" orientation="portrait" xlink:type="simple" id="oo_437012.jpg"><uri content-type="original_file" xlink:type="simple">https://binary.pensoft.net/fig/437012</uri></graphic></fig></tp:treatment-sec><ref-list><ref id="B44"><mixed-citation xmlns:xlink="http://www.w3.org/1999/xlink" xlink:type="simple"><person-group><name name-style="western"><surname>Yuan</surname><given-names>MS</given-names></name><name name-style="western"><surname>Sun</surname><given-names>PQ</given-names></name></person-group> (<year>1995</year>) Sichuan mushrooms. Sichuan Science &amp; Technology Press, Chengdu. [in Chinese]</mixed-citation></ref><ref id="B20"><mixed-citation xmlns:xlink="http://www.w3.org/1999/xlink" xlink:type="simple"><person-group><name name-style="western"><surname>Mao</surname><given-names>XL</given-names></name><name name-style="western"><surname>Jiang</surname><given-names>CP</given-names></name><name name-style="western"><surname>Ou Zhu</surname><given-names>CW</given-names></name></person-group> (<year>1993</year>) Economic macrofungi of Tibet. Beijing Science and Technology Press. [in Chinese]</mixed-citation></ref><ref id="B45"><mixed-citation xmlns:xlink="http://www.w3.org/1999/xlink" xlink:type="simple"><person-group><name name-style="western"><surname>Zang</surname><given-names>M</given-names></name></person-group> (<year>1996</year>) Fungi of Hengduan Mountains. Science &amp; Technology Press, Beijing. [in Chinese]</mixed-citation></ref><ref id="B19"><mixed-citation xmlns:xlink="http://www.w3.org/1999/xlink" xlink:type="simple"><person-group><name name-style="western"><surname>Mao</surname><given-names>XL</given-names></name></person-group> (<year>2009</year>) Mushrooms of China. Science Press, Beijing. [in Chinese]</mixed-citation></ref><ref id="B39"><mixed-citation xmlns:xlink="http://www.w3.org/1999/xlink" xlink:type="simple"><person-group><name name-style="western"><surname>Tang</surname><given-names>LP</given-names></name><name name-style="western"><surname>Yang</surname><given-names>ZL</given-names></name></person-group> (<year>2014</year>) <article-title>Recent studies on species diversity of fungi in the Lancang-Mekong River watershed.</article-title><source>Resource Science</source><volume>36</volume>: <fpage>282</fpage>–<lpage>295</lpage>. [in Chinese]</mixed-citation></ref><ref id="B36"><mixed-citation xmlns:xlink="http://www.w3.org/1999/xlink" xlink:type="simple"><person-group><name name-style="western"><surname>Tang</surname><given-names>LP</given-names></name></person-group> (<year>2015</year>) Atlas of higher fungi from Lancang River Valley. Yunnan Science &amp; Technology Press, Kunming. [in Chinese]</mixed-citation></ref><ref id="B22"><mixed-citation xmlns:xlink="http://www.w3.org/1999/xlink" xlink:type="simple"><person-group><name name-style="western"><surname>Methven</surname><given-names>AS</given-names></name></person-group> (<year>1990</year>) The genus <italic><tp:taxon-name><tp:taxon-name-part taxon-name-part-type="genus">Clavariadelphus</tp:taxon-name-part></tp:taxon-name></italic> in North America. J. Cramer, Berlin, Stuttgart.</mixed-citation></ref><ref id="B11"><mixed-citation xmlns:xlink="http://www.w3.org/1999/xlink" xlink:type="simple"><person-group><name name-style="western"><surname>Hanif</surname><given-names>M</given-names></name><name name-style="western"><surname>Khalid</surname><given-names>AN</given-names></name><name name-style="western"><surname>Exeter</surname><given-names>RL</given-names></name></person-group> (<year>2014</year>) <article-title><italic><tp:taxon-name><tp:taxon-name-part taxon-name-part-type="genus">Clavariadelphus</tp:taxon-name-part> <tp:taxon-name-part taxon-name-part-type="species">pakistanicus</tp:taxon-name-part></tp:taxon-name></italic> sp. nov., a new club fungus (<tp:taxon-name><tp:taxon-name-part taxon-name-part-type="phylum">Basidiomycota</tp:taxon-name-part></tp:taxon-name>: <tp:taxon-name><tp:taxon-name-part taxon-name-part-type="order">Gomphales</tp:taxon-name-part></tp:taxon-name>) from Himalayan moist temperate forests of Pakistan.</article-title><source>Botany-botanique</source><volume>92</volume>: <fpage>471</fpage>–<lpage>476</lpage>. <ext-link xlink:type="simple" ext-link-type="doi" xlink:href="10.1139/cjb-2013-0073">https://doi.org/10.1139/cjb-2013-0073</ext-link></mixed-citation></ref></ref-list></tp:taxon-treatment>
