# Supplementary material for: The genus Clavariadelphus (Clavariadelphaceae, Gomphales) in China
Source: MycoKeys. 2020 Jul 29;70:89–121. doi: 10.3897/mycokeys.70.54149 (PMC7406542; doi:10.3897/mycokeys.70.54149)
Supplement: XML Treatment for Clavariadelphus elongatus [file mycokeys.70.54149-treatment3.xml]

<!DOCTYPE tp:taxon-treatment
  PUBLIC "-//TaxonX//DTD Taxonomic Treatment Publishing DTD v0 20100105//EN" "tax-treatment-NSO.dtd">
<tp:taxon-treatment xmlns:tp="http://www.plazi.org/taxpub"><tp:treatment-meta><kwd-group><label>Taxon classification</label><kwd><named-content xmlns:xlink="http://www.w3.org/1999/xlink" content-type="kingdom">Fungi</named-content></kwd><kwd><named-content xmlns:xlink="http://www.w3.org/1999/xlink" content-type="order">Gomphales</named-content></kwd><kwd><named-content xmlns:xlink="http://www.w3.org/1999/xlink" content-type="family">Clavariadelphaceae</named-content></kwd></kwd-group><mixed-citation publication-type="journal"><person-group><name><surname>Huang</surname><given-names>Hong-Yan</given-names></name><name><surname>Zhao</surname><given-names>Jie</given-names></name><name><surname>Zhang</surname><given-names>Ping</given-names></name><name><surname>Ge</surname><given-names>Zai-Wei</given-names></name><name><surname>Li</surname><given-names>Xian</given-names></name><name><surname>Tang</surname><given-names>Li-Ping</given-names></name></person-group><article-title>The genus <italic><tp:taxon-name><tp:taxon-name-part taxon-name-part-type="genus" reg="Clavariadelphus">Clavariadelphus</tp:taxon-name-part></tp:taxon-name></italic> (<tp:taxon-name><tp:taxon-name-part taxon-name-part-type="family">Clavariadelphaceae</tp:taxon-name-part></tp:taxon-name>, <tp:taxon-name><tp:taxon-name-part taxon-name-part-type="order">Gomphales</tp:taxon-name-part></tp:taxon-name>) in China</article-title><source>MycoKeys</source><day>29</day><month>7</month><year>2020</year><volume>70</volume><fpage>89</fpage><lpage>121</lpage><pub-id pub-id-type="doi">10.3897/mycokeys.70.54149</pub-id></mixed-citation></tp:treatment-meta><tp:nomenclature><label>3.</label><tp:taxon-name><object-id xmlns:xlink="http://www.w3.org/1999/xlink" content-type="arpha" xlink:type="simple">28B51FE0-4946-5164-9141-99728F7D3743</object-id>
            <tp:taxon-name-part taxon-name-part-type="genus" reg="Clavariadelphus">Clavariadelphus</tp:taxon-name-part>
            <tp:taxon-name-part taxon-name-part-type="species" reg="elongatus">elongatus</tp:taxon-name-part>
          </tp:taxon-name><tp:taxon-authority>J. Khan, Sher &amp; Khalid, Phytotaxa 365: 184, 2018</tp:taxon-authority><xref ref-type="fig" rid="F2">Figs 2d</xref><xref ref-type="fig" rid="F2">, 2e</xref><xref ref-type="fig" rid="F3">, 3c</xref><xref ref-type="fig" rid="F4">, 4c</xref><xref ref-type="fig" rid="F5">, 5c</xref><xref ref-type="fig" rid="F8">, 8a</xref><xref ref-type="fig" rid="F8">, 8b</xref></tp:nomenclature><tp:treatment-sec sec-type="notes" id="SECID0EZTBG"><title>Note.</title><p>The following description is taken from <xref ref-type="bibr" rid="B30">Sher et al. (2018)</xref>, field notes of the Chinese material including macro-morphology, growth habit, distribution, host plants and our examination of the specimens.</p><fig id="F8" position="float" orientation="portrait"><object-id xmlns:xlink="http://www.w3.org/1999/xlink" content-type="doi" xlink:type="simple">10.3897/mycokeys.70.54149.figure8</object-id><object-id xmlns:xlink="http://www.w3.org/1999/xlink" content-type="arpha" xlink:type="simple">5A28FB0E-6AE0-50A2-829D-11E8B2254FC6</object-id><label>Figure 8.</label><caption><p>Microscopic features of <italic><tp:taxon-name><tp:taxon-name-part taxon-name-part-type="genus" reg="Clavariadelphus">Clavariadelphus</tp:taxon-name-part> <tp:taxon-name-part taxon-name-part-type="species" reg="elongatus">elongatus</tp:taxon-name-part></tp:taxon-name></italic> (<named-content xmlns:xlink="http://www.w3.org/1999/xlink" content-type="dwc:institutional_code" xlink:type="simple">HKAS</named-content> 76589). <bold>a</bold><tp:taxon-name><tp:taxon-name-part taxon-name-part-type="genus" reg="Leptocystidia">Leptocystidia</tp:taxon-name-part></tp:taxon-name> and immature basidia <bold>b</bold> Basidia.</p></caption><graphic xmlns:xlink="http://www.w3.org/1999/xlink" xlink:href="mycokeys-70-089-g008.jpg" position="float" orientation="portrait" xlink:type="simple" id="oo_437019.jpg"><uri content-type="original_file" xlink:type="simple">https://binary.pensoft.net/fig/437019</uri></graphic></fig></tp:treatment-sec><tp:treatment-sec sec-type="description" id="SECID0EKVBG"><title>Description.</title><p><italic><tp:taxon-name><tp:taxon-name-part taxon-name-part-type="genus" reg="Basidiomes">Basidiomes</tp:taxon-name-part></tp:taxon-name></italic> up to 28 cm high, 0.5–1.0 cm diam. basally, enlarged upwards to 1.5 cm diam., subcylindrical to fusiform, simple or occasionally branched, laterally compressed in age; <italic>hymenium</italic> longitudinally rugose, plum colour (13C2–4) or light purple to greyish-purple (14C2–3) or dull-lilac (15D2–3); <italic>apex</italic> tapered, subacute to obtuse, initially smooth, rugulose in age, caramel-brown to sandy-brown or sienna (6C5–6); <italic>base</italic> terete, smooth, white; <italic>mycelial hyphae</italic> scant, white; <italic>flesh</italic> initially solid, then soft and spongy in age. <italic>Odour</italic> and <italic>taste</italic> not recorded.</p><p><italic>Hymenium</italic> extending over the apex of the basidiomata, composed of basidia and leptocystidia. <italic>Basidia</italic> 75–95 × 6–10 μm, clavate, hyaline, thin-walled, 4-spored, sterigmata 7–10 μm in length. <italic>Basidiospores</italic> [40/2/2] (8.3–) 9.0–11.0 (–12.0) × (5.5–) 5.7–7.4 μm, <italic>Q</italic> = (1.43–) 1.44–2.04 (–2.31), <italic>Q</italic><sub>m</sub> = 1.71 ± 0.16, narrowly ellipsoid to ellipsoid, ovate or amygdaliform, with a small apiculus, inamyloid, thin-walled, hyaline in KOH, smooth. <italic><tp:taxon-name><tp:taxon-name-part taxon-name-part-type="genus" reg="Leptocystidia">Leptocystidia</tp:taxon-name-part></tp:taxon-name></italic> 70–75 × 3.5–4.5 μm, scattered amongst and scarcely projecting beyond the basidia, cylindrical to narrowly clavate, thin-walled, smooth, hyaline, non-pigmented, clamped, inflated apically at maturity, at times with apical or subapical branches. <italic>Mycelial hyphae</italic> 2–3 or 6–8 μm diam., interwoven or aggregated into rhizomorphic strands, branched, clamped; the hyphal walls echinulate with light microscopy, encrusted with massive triangular or irregular, flaky crystals up 1 μm high, which are insoluble in KOH.</p></tp:treatment-sec><tp:treatment-sec sec-type="Chemical reactions" id="SECID0E2WBG"><title>Chemical reactions.</title><p>(dried basidiomes): KOH = positive, light yellow; FeCl<sub>3</sub> = positive, green-yellow; NH<sub>4</sub>OH = positive, orange; ethanol, FeSO<sub>4</sub>, phenol and Melzer’s reagent = negative.</p></tp:treatment-sec><tp:treatment-sec sec-type="distribution" id="SECID0EHXBG"><title>Known distribution and ecology.</title><p><abbrev xmlns:xlink="http://www.w3.org/1999/xlink" xlink:title="Northwest" id="ABBRID0ENXBG" xlink:type="simple">NW</abbrev> and <abbrev xmlns:xlink="http://www.w3.org/1999/xlink" xlink:title="Southwest" id="ABBRID0ERXBG" xlink:type="simple">SW</abbrev> China (in this study), Pakistan (<xref ref-type="bibr" rid="B30">Sher et al. 2018</xref>). Solitary to scattered on the ground in coniferous woods (<italic><tp:taxon-name><tp:taxon-name-part taxon-name-part-type="genus" reg="Abies">Abies</tp:taxon-name-part></tp:taxon-name></italic> spp. and <italic><tp:taxon-name><tp:taxon-name-part taxon-name-part-type="genus" reg="Picea">Picea</tp:taxon-name-part></tp:taxon-name></italic> spp.) or mixed with broad-leaved trees (<italic><tp:taxon-name><tp:taxon-name-part taxon-name-part-type="genus" reg="Quercus">Quercus</tp:taxon-name-part></tp:taxon-name></italic> spp., <italic><tp:taxon-name><tp:taxon-name-part taxon-name-part-type="genus" reg="Rhododendron">Rhododendron</tp:taxon-name-part></tp:taxon-name></italic> spp. and <italic><tp:taxon-name><tp:taxon-name-part taxon-name-part-type="genus" reg="Salix">Salix</tp:taxon-name-part></tp:taxon-name></italic> spp.) at elevations ranging from 3000–4350 m.</p></tp:treatment-sec><tp:treatment-sec sec-type="material" id="SECID0E3YBG"><title>Materials examined.</title><p>China. Gansu Province: Zhouqu Prefecture, Shatan National Forest Park, <italic><tp:taxon-name><tp:taxon-name-part taxon-name-part-type="genus" reg="Abies">Abies</tp:taxon-name-part></tp:taxon-name></italic> spp. woods, 16 August 2012, <italic>X.T Zhu 740</italic> (<named-content xmlns:xlink="http://www.w3.org/1999/xlink" content-type="dwc:institutional_code" xlink:type="simple">HKAS</named-content> 76589). Sichuan Province: Litang Prefecture, Gaowa, Kobresia-Bistorta meadows with extensive areas of dwarf <italic><tp:taxon-name><tp:taxon-name-part taxon-name-part-type="genus" reg="Rhododendron">Rhododendron</tp:taxon-name-part></tp:taxon-name></italic> and <italic><tp:taxon-name><tp:taxon-name-part taxon-name-part-type="genus" reg="Salix">Salix</tp:taxon-name-part></tp:taxon-name></italic> scrub with <italic><tp:taxon-name><tp:taxon-name-part taxon-name-part-type="genus" reg="Picea">Picea</tp:taxon-name-part></tp:taxon-name></italic> spp., <named-content xmlns:xlink="http://www.w3.org/1999/xlink" content-type="dwc:verbatimCoordinates" xlink:type="simple"><named-content content-type="geo-json" specific-use="{&#34;type&#34;:&#34;Point&#34;,&#34;coordinates&#34;:[100.585333,30.168333]}" id="NCID0EI1BG" xlink:type="simple">30°10.10'N, 100°35.12'E</named-content></named-content>, alt. 4300–4350 m, 8 August 2006, <italic>Z.W. Ge 1221</italic> (<named-content xmlns:xlink="http://www.w3.org/1999/xlink" content-type="dwc:institutional_code" xlink:type="simple">HKAS</named-content> 50801); Yajiang Prefecture, meadows with shrub thickets and <italic><tp:taxon-name><tp:taxon-name-part taxon-name-part-type="genus" reg="Picea">Picea</tp:taxon-name-part></tp:taxon-name></italic> spp. forests, <named-content xmlns:xlink="http://www.w3.org/1999/xlink" content-type="dwc:verbatimCoordinates" xlink:type="simple"><named-content content-type="geo-json" specific-use="{&#34;type&#34;:&#34;Point&#34;,&#34;coordinates&#34;:[101.308000,30.044500]}" id="NCID0E51BG" xlink:type="simple">30°2.67'N, 101°18.48'E</named-content></named-content>, alt. 3850–3870 m, 4 August 2006, <italic>Z.W. Ge 1162</italic> (<named-content xmlns:xlink="http://www.w3.org/1999/xlink" content-type="dwc:institutional_code" xlink:type="simple">HKAS</named-content> 50742). Yunnan Province: Yulong Prefecture, Lizui Village, mixed coniferous and broad-leaved forests of <italic><tp:taxon-name><tp:taxon-name-part taxon-name-part-type="genus" reg="Picea">Picea</tp:taxon-name-part></tp:taxon-name></italic> spp. and <italic><tp:taxon-name><tp:taxon-name-part taxon-name-part-type="genus" reg="Quercus">Quercus</tp:taxon-name-part></tp:taxon-name></italic> spp., alt. 3000 m, 23 August 2007, <italic>Y. Zhang 36</italic> (<named-content xmlns:xlink="http://www.w3.org/1999/xlink" content-type="dwc:institutional_code" xlink:type="simple">HKAS</named-content> 52425); Shangri-La Prefecture, <named-content xmlns:xlink="http://www.w3.org/1999/xlink" content-type="dwc:verbatimCoordinates" xlink:type="simple"><named-content content-type="geo-json" specific-use="{&#34;type&#34;:&#34;Point&#34;,&#34;coordinates&#34;:[99.416667,27.483333]}" id="NCID0EC3BG" xlink:type="simple">27°29.00'N, 99°25.00'E</named-content></named-content>, alt. 3600 m, 13 August 2008, <italic>T.Z. Wei 150</italic> (<named-content xmlns:xlink="http://www.w3.org/1999/xlink" content-type="dwc:institutional_code" xlink:type="simple">HMAS</named-content> 260746).</p></tp:treatment-sec><tp:treatment-sec sec-type="comments" id="SECID0EO3BG"><title>Comments.</title><p><italic><tp:taxon-name><tp:taxon-name-part taxon-name-part-type="genus" reg="Clavariadelphus">Clavariadelphus</tp:taxon-name-part> <tp:taxon-name-part taxon-name-part-type="species" reg="elongatus">elongatus</tp:taxon-name-part></tp:taxon-name></italic> was originally described from Pakistan (<xref ref-type="bibr" rid="B30">Sher et al. 2018</xref>). In this study, it was found in <abbrev xmlns:xlink="http://www.w3.org/1999/xlink" xlink:title="Northwest" id="ABBRID0ED4BG" xlink:type="simple">NW</abbrev> and <abbrev xmlns:xlink="http://www.w3.org/1999/xlink" xlink:title="Southwest" id="ABBRID0EH4BG" xlink:type="simple">SW</abbrev> China. This species is unique in its greyish-purple basidiomes with acute to subacute, non-enlarged apex, hyphae of the basal mycelium encrusted with massive, flaky crystals and basidiomes having a light yellow reaction to KOH. <italic><tp:taxon-name><tp:taxon-name-part taxon-name-part-type="genus" reg="Clavariadelphus">Clavariadelphus</tp:taxon-name-part> <tp:taxon-name-part taxon-name-part-type="species" reg="himalayensis">himalayensis</tp:taxon-name-part></tp:taxon-name></italic>, another Asian taxon, might be confused with <italic><tp:taxon-name><tp:taxon-name-part taxon-name-part-type="genus" reg="Clavariadelphus">C.</tp:taxon-name-part> <tp:taxon-name-part taxon-name-part-type="species" reg="elongatus">elongatus</tp:taxon-name-part></tp:taxon-name></italic> since both have a tinge of grey-purple when young. However, <italic><tp:taxon-name><tp:taxon-name-part taxon-name-part-type="genus" reg="Clavariadelphus">C.</tp:taxon-name-part> <tp:taxon-name-part taxon-name-part-type="species" reg="himalayensis">himalayensis</tp:taxon-name-part></tp:taxon-name></italic> is distinct in having smaller basidiomes, pastel-red colouration at maturation, shorter basidiospores (8.2–9.4 × 5.0–5.5 μm), hyphae of the basal mycelium covered nipple-shaped protuberances without crystals and basidiomes having a brown-yellow reaction to KOH.</p><p>Phylogenetically, <italic><tp:taxon-name><tp:taxon-name-part taxon-name-part-type="genus" reg="Clavariadelphus">C.</tp:taxon-name-part> <tp:taxon-name-part taxon-name-part-type="species" reg="elongatus">elongatus</tp:taxon-name-part></tp:taxon-name></italic> is related to <italic><tp:taxon-name><tp:taxon-name-part taxon-name-part-type="genus" reg="Clavariadelphus">C.</tp:taxon-name-part> <tp:taxon-name-part taxon-name-part-type="species" reg="pistillaris">pistillaris</tp:taxon-name-part></tp:taxon-name></italic> and the sequence of “<italic><tp:taxon-name><tp:taxon-name-part taxon-name-part-type="genus" reg="Clavariadelphus">C.</tp:taxon-name-part> <tp:taxon-name-part taxon-name-part-type="species" reg="occidentalis">occidentalis</tp:taxon-name-part></tp:taxon-name></italic>” from GenBank with weak support (Fig. <xref ref-type="fig" rid="F1">1</xref>).</p></tp:treatment-sec><tp:treatment-sec><!--Section generated to contain objects referenced in tp:taxon-treatment.--><fig id="F2" position="float" orientation="portrait"><object-id xmlns:xlink="http://www.w3.org/1999/xlink" content-type="doi" xlink:type="simple">10.3897/mycokeys.70.54149.figure2</object-id><object-id xmlns:xlink="http://www.w3.org/1999/xlink" content-type="arpha" xlink:type="simple">E9A5423B-5ECC-5A99-A1C1-96BF2AEE513A</object-id><label>Figure 2.</label><caption><p><italic><tp:taxon-name><tp:taxon-name-part taxon-name-part-type="genus" reg="Clavariadelphus">Clavariadelphus</tp:taxon-name-part></tp:taxon-name></italic> species in China. <bold>a</bold><italic><tp:taxon-name><tp:taxon-name-part taxon-name-part-type="genus" reg="Clavariadelphus">C.</tp:taxon-name-part> <tp:taxon-name-part taxon-name-part-type="species" reg="alpinus">alpinus</tp:taxon-name-part></tp:taxon-name></italic> (<named-content xmlns:xlink="http://www.w3.org/1999/xlink" content-type="dwc:institutional_code" xlink:type="simple">HKAS</named-content> 57396, holotype) <bold>b, c</bold><italic><tp:taxon-name><tp:taxon-name-part taxon-name-part-type="genus" reg="Clavariadelphus">C.</tp:taxon-name-part> <tp:taxon-name-part taxon-name-part-type="species" reg="amplus">amplus</tp:taxon-name-part></tp:taxon-name></italic> (<named-content xmlns:xlink="http://www.w3.org/1999/xlink" content-type="dwc:institutional_code" xlink:type="simple">HKAS</named-content> 54876, holotype) <bold>d, e</bold><italic><tp:taxon-name><tp:taxon-name-part taxon-name-part-type="genus" reg="Clavariadelphus">C.</tp:taxon-name-part> <tp:taxon-name-part taxon-name-part-type="species" reg="elongatus">elongatus</tp:taxon-name-part></tp:taxon-name></italic> (<bold>d</bold> from <named-content xmlns:xlink="http://www.w3.org/1999/xlink" content-type="dwc:institutional_code" xlink:type="simple">HKAS</named-content> 50742 <bold>e</bold> from <named-content xmlns:xlink="http://www.w3.org/1999/xlink" content-type="dwc:institutional_code" xlink:type="simple">HKAS</named-content> 76589) <bold>f</bold><italic><tp:taxon-name><tp:taxon-name-part taxon-name-part-type="genus" reg="Clavariadelphus">C.</tp:taxon-name-part> <tp:taxon-name-part taxon-name-part-type="species" reg="gansuensis">gansuensis</tp:taxon-name-part></tp:taxon-name></italic> (<named-content xmlns:xlink="http://www.w3.org/1999/xlink" content-type="dwc:institutional_code" xlink:type="simple">HKAS</named-content> 76487, holotype) <bold>g</bold><italic><tp:taxon-name><tp:taxon-name-part taxon-name-part-type="genus" reg="Clavariadelphus">C.</tp:taxon-name-part> <tp:taxon-name-part taxon-name-part-type="species" reg="himalayensis">himalayensis</tp:taxon-name-part></tp:taxon-name></italic> (<named-content xmlns:xlink="http://www.w3.org/1999/xlink" content-type="dwc:institutional_code" xlink:type="simple">HKAS</named-content> 58811) <bold>h, i</bold><italic><tp:taxon-name><tp:taxon-name-part taxon-name-part-type="genus" reg="Clavariadelphus">C.</tp:taxon-name-part> <tp:taxon-name-part taxon-name-part-type="species" reg="khinganensis">khinganensis</tp:taxon-name-part></tp:taxon-name></italic> (<bold>h</bold> from <named-content xmlns:xlink="http://www.w3.org/1999/xlink" content-type="dwc:institutional_code" xlink:type="simple">MHHNU</named-content> 7789, holotype <bold>i</bold> from <abbrev xmlns:xlink="http://www.w3.org/1999/xlink" content-type="institution" xlink:title="Mycological Herbarium of Pharmacy College, Kunming Medical University" id="ABBRID0EPDAG" xlink:type="simple">MHKMU</abbrev> H.Y. Huang 368) <bold>j</bold><italic><tp:taxon-name><tp:taxon-name-part taxon-name-part-type="genus" reg="Clavariadelphus">C.</tp:taxon-name-part> <tp:taxon-name-part taxon-name-part-type="species" reg="sachalinensis">sachalinensis</tp:taxon-name-part></tp:taxon-name></italic> (<named-content xmlns:xlink="http://www.w3.org/1999/xlink" content-type="dwc:institutional_code" xlink:type="simple">MHHNU</named-content> 7816) <bold>k, l</bold><italic><tp:taxon-name><tp:taxon-name-part taxon-name-part-type="genus" reg="Clavariadelphus">C.</tp:taxon-name-part> <tp:taxon-name-part taxon-name-part-type="species" reg="yunnanensis">yunnanensis</tp:taxon-name-part></tp:taxon-name></italic> (<bold>k</bold> from <named-content xmlns:xlink="http://www.w3.org/1999/xlink" content-type="dwc:institutional_code" xlink:type="simple">HKAS</named-content> 49398 <bold>l</bold> from <named-content xmlns:xlink="http://www.w3.org/1999/xlink" content-type="dwc:institutional_code" xlink:type="simple">HKAS</named-content> 58789).</p></caption><graphic xmlns:xlink="http://www.w3.org/1999/xlink" xlink:href="mycokeys-70-089-g002.jpg" position="float" orientation="portrait" xlink:type="simple" id="oo_437013.jpg"><uri content-type="original_file" xlink:type="simple">https://binary.pensoft.net/fig/437013</uri></graphic></fig><fig id="F3" position="float" orientation="portrait"><object-id xmlns:xlink="http://www.w3.org/1999/xlink" content-type="doi" xlink:type="simple">10.3897/mycokeys.70.54149.figure3</object-id><object-id xmlns:xlink="http://www.w3.org/1999/xlink" content-type="arpha" xlink:type="simple">1555D320-EA1A-5885-A1F7-D1C9F85E67F9</object-id><label>Figure 3.</label><caption><p>Basidiospores of <italic><tp:taxon-name><tp:taxon-name-part taxon-name-part-type="genus" reg="Clavariadelphus">Clavariadelphus</tp:taxon-name-part></tp:taxon-name></italic> under light microscope. <bold>a</bold><italic><tp:taxon-name><tp:taxon-name-part taxon-name-part-type="genus" reg="Clavariadelphus">C.</tp:taxon-name-part> <tp:taxon-name-part taxon-name-part-type="species" reg="alpinus">alpinus</tp:taxon-name-part></tp:taxon-name></italic> (<named-content xmlns:xlink="http://www.w3.org/1999/xlink" content-type="dwc:institutional_code" xlink:type="simple">HKAS</named-content> 57396, holotype) <bold>b</bold><italic><tp:taxon-name><tp:taxon-name-part taxon-name-part-type="genus" reg="Clavariadelphus">C.</tp:taxon-name-part> <tp:taxon-name-part taxon-name-part-type="species" reg="amplus">amplus</tp:taxon-name-part></tp:taxon-name></italic> (<named-content xmlns:xlink="http://www.w3.org/1999/xlink" content-type="dwc:institutional_code" xlink:type="simple">HKAS</named-content> 54876, holotype) <bold>c</bold><italic><tp:taxon-name><tp:taxon-name-part taxon-name-part-type="genus" reg="Clavariadelphus">C.</tp:taxon-name-part> <tp:taxon-name-part taxon-name-part-type="species" reg="elongatus">elongatus</tp:taxon-name-part></tp:taxon-name></italic> (<named-content xmlns:xlink="http://www.w3.org/1999/xlink" content-type="dwc:institutional_code" xlink:type="simple">HKAS</named-content> 76589) <bold>d</bold><italic><tp:taxon-name><tp:taxon-name-part taxon-name-part-type="genus" reg="Clavariadelphus">C.</tp:taxon-name-part> <tp:taxon-name-part taxon-name-part-type="species" reg="gansuensis">gansuensis</tp:taxon-name-part></tp:taxon-name></italic> (<named-content xmlns:xlink="http://www.w3.org/1999/xlink" content-type="dwc:institutional_code" xlink:type="simple">HKAS</named-content> 76487, holotype) <bold>e</bold><italic><tp:taxon-name><tp:taxon-name-part taxon-name-part-type="genus" reg="Clavariadelphus">C.</tp:taxon-name-part> <tp:taxon-name-part taxon-name-part-type="species" reg="himalayensis">himalayensis</tp:taxon-name-part></tp:taxon-name></italic> (<named-content xmlns:xlink="http://www.w3.org/1999/xlink" content-type="dwc:institutional_code" xlink:type="simple">HKAS</named-content> 58811) <bold>f</bold><italic><tp:taxon-name><tp:taxon-name-part taxon-name-part-type="genus" reg="Clavariadelphus">C.</tp:taxon-name-part> <tp:taxon-name-part taxon-name-part-type="species" reg="khinganensis">khinganensis</tp:taxon-name-part></tp:taxon-name></italic> (<named-content xmlns:xlink="http://www.w3.org/1999/xlink" content-type="dwc:institutional_code" xlink:type="simple">MHHNU</named-content> 7789, holotype) <bold>g</bold><italic><tp:taxon-name><tp:taxon-name-part taxon-name-part-type="genus" reg="Clavariadelphus">C.</tp:taxon-name-part> <tp:taxon-name-part taxon-name-part-type="species" reg="ligula">ligula</tp:taxon-name-part></tp:taxon-name></italic> (<named-content xmlns:xlink="http://www.w3.org/1999/xlink" content-type="dwc:institutional_code" xlink:type="simple">HKAS</named-content> 35954) <bold>h</bold><italic><tp:taxon-name><tp:taxon-name-part taxon-name-part-type="genus" reg="Clavariadelphus">C.</tp:taxon-name-part> <tp:taxon-name-part taxon-name-part-type="species" reg="sachalinensis">sachalinensis</tp:taxon-name-part></tp:taxon-name></italic> (<named-content xmlns:xlink="http://www.w3.org/1999/xlink" content-type="dwc:institutional_code" xlink:type="simple">MHHNU</named-content> 7816) <bold>i</bold><italic><tp:taxon-name><tp:taxon-name-part taxon-name-part-type="genus" reg="Clavariadelphus">C.</tp:taxon-name-part> <tp:taxon-name-part taxon-name-part-type="species" reg="yunnanensis">yunnanensis</tp:taxon-name-part></tp:taxon-name></italic> (<named-content xmlns:xlink="http://www.w3.org/1999/xlink" content-type="dwc:institutional_code" xlink:type="simple">HKAS</named-content> 57659).</p></caption><graphic xmlns:xlink="http://www.w3.org/1999/xlink" xlink:href="mycokeys-70-089-g003.jpg" position="float" orientation="portrait" xlink:type="simple" id="oo_437014.jpg"><uri content-type="original_file" xlink:type="simple">https://binary.pensoft.net/fig/437014</uri></graphic></fig><fig id="F4" position="float" orientation="portrait"><object-id xmlns:xlink="http://www.w3.org/1999/xlink" content-type="doi" xlink:type="simple">10.3897/mycokeys.70.54149.figure4</object-id><object-id xmlns:xlink="http://www.w3.org/1999/xlink" content-type="arpha" xlink:type="simple">418B3460-8537-5E06-923E-1736EF506145</object-id><label>Figure 4.</label><caption><p>Basidiospores of <italic><tp:taxon-name><tp:taxon-name-part taxon-name-part-type="genus" reg="Clavariadelphus">Clavariadelphus</tp:taxon-name-part></tp:taxon-name></italic> under <abbrev xmlns:xlink="http://www.w3.org/1999/xlink" xlink:title="Scanning electron microscopy" id="ABBRID0EVUAG" xlink:type="simple">SEM</abbrev>. <bold>a</bold><italic><tp:taxon-name><tp:taxon-name-part taxon-name-part-type="genus" reg="Clavariadelphus">C.</tp:taxon-name-part> <tp:taxon-name-part taxon-name-part-type="species" reg="alpinus">alpinus</tp:taxon-name-part></tp:taxon-name></italic> (<named-content xmlns:xlink="http://www.w3.org/1999/xlink" content-type="dwc:institutional_code" xlink:type="simple">HKAS</named-content> 57396, holotype) <bold>b</bold><italic><tp:taxon-name><tp:taxon-name-part taxon-name-part-type="genus" reg="Clavariadelphus">C.</tp:taxon-name-part> <tp:taxon-name-part taxon-name-part-type="species" reg="amplus">amplus</tp:taxon-name-part></tp:taxon-name></italic> (<named-content xmlns:xlink="http://www.w3.org/1999/xlink" content-type="dwc:institutional_code" xlink:type="simple">HKAS</named-content> 54876, holotype) <bold>c</bold><italic><tp:taxon-name><tp:taxon-name-part taxon-name-part-type="genus" reg="Clavariadelphus">C.</tp:taxon-name-part> <tp:taxon-name-part taxon-name-part-type="species" reg="elongatus">elongatus</tp:taxon-name-part></tp:taxon-name></italic> (<named-content xmlns:xlink="http://www.w3.org/1999/xlink" content-type="dwc:institutional_code" xlink:type="simple">HKAS</named-content> 76589) <bold>d</bold><italic><tp:taxon-name><tp:taxon-name-part taxon-name-part-type="genus" reg="Clavariadelphus">C.</tp:taxon-name-part> <tp:taxon-name-part taxon-name-part-type="species" reg="gansuensis">gansuensis</tp:taxon-name-part></tp:taxon-name></italic> (<named-content xmlns:xlink="http://www.w3.org/1999/xlink" content-type="dwc:institutional_code" xlink:type="simple">HKAS</named-content> 76487, holotype); <bold>e, f</bold><italic><tp:taxon-name><tp:taxon-name-part taxon-name-part-type="genus" reg="Clavariadelphus">C.</tp:taxon-name-part> <tp:taxon-name-part taxon-name-part-type="species" reg="himalayensis">himalayensis</tp:taxon-name-part></tp:taxon-name></italic> (<named-content xmlns:xlink="http://www.w3.org/1999/xlink" content-type="dwc:institutional_code" xlink:type="simple">HKAS</named-content> 58811) <bold>g</bold><italic><tp:taxon-name><tp:taxon-name-part taxon-name-part-type="genus" reg="Clavariadelphus">C.</tp:taxon-name-part> <tp:taxon-name-part taxon-name-part-type="species" reg="khinganensis">khinganensis</tp:taxon-name-part></tp:taxon-name></italic> (<named-content xmlns:xlink="http://www.w3.org/1999/xlink" content-type="dwc:institutional_code" xlink:type="simple">MHHNU</named-content> 7789, holotype) <bold>h</bold><italic><tp:taxon-name><tp:taxon-name-part taxon-name-part-type="genus" reg="Clavariadelphus">C.</tp:taxon-name-part> <tp:taxon-name-part taxon-name-part-type="species" reg="yunnanensis">yunnanensis</tp:taxon-name-part></tp:taxon-name></italic> (<named-content xmlns:xlink="http://www.w3.org/1999/xlink" content-type="dwc:institutional_code" xlink:type="simple">HKAS</named-content> 57659).</p></caption><graphic xmlns:xlink="http://www.w3.org/1999/xlink" xlink:href="mycokeys-70-089-g004.jpg" position="float" orientation="portrait" xlink:type="simple" id="oo_437015.jpg"><uri content-type="original_file" xlink:type="simple">https://binary.pensoft.net/fig/437015</uri></graphic></fig><fig id="F5" position="float" orientation="portrait"><object-id xmlns:xlink="http://www.w3.org/1999/xlink" content-type="doi" xlink:type="simple">10.3897/mycokeys.70.54149.figure5</object-id><object-id xmlns:xlink="http://www.w3.org/1999/xlink" content-type="arpha" xlink:type="simple">C34FEA37-8557-5D8A-980C-4773B591C233</object-id><label>Figure 5.</label><caption><p>Hyphae of basal mycelium from <italic><tp:taxon-name><tp:taxon-name-part taxon-name-part-type="genus" reg="Clavariadelphus">Clavariadelphus</tp:taxon-name-part></tp:taxon-name></italic> under <abbrev xmlns:xlink="http://www.w3.org/1999/xlink" xlink:title="Scanning electron microscopy" id="ABBRID0ELZAG" xlink:type="simple">SEM</abbrev>. <bold>a</bold><italic><tp:taxon-name><tp:taxon-name-part taxon-name-part-type="genus" reg="Clavariadelphus">C.</tp:taxon-name-part> <tp:taxon-name-part taxon-name-part-type="species" reg="alpinus">alpinus</tp:taxon-name-part></tp:taxon-name></italic> (<named-content xmlns:xlink="http://www.w3.org/1999/xlink" content-type="dwc:institutional_code" xlink:type="simple">HKAS</named-content> 57396, holotype) <bold>b</bold><italic><tp:taxon-name><tp:taxon-name-part taxon-name-part-type="genus" reg="Clavariadelphus">C.</tp:taxon-name-part> <tp:taxon-name-part taxon-name-part-type="species" reg="amplus">amplus</tp:taxon-name-part></tp:taxon-name></italic> (<named-content xmlns:xlink="http://www.w3.org/1999/xlink" content-type="dwc:institutional_code" xlink:type="simple">HKAS</named-content> 54876, holotype) <bold>c</bold><italic><tp:taxon-name><tp:taxon-name-part taxon-name-part-type="genus" reg="Clavariadelphus">C.</tp:taxon-name-part> <tp:taxon-name-part taxon-name-part-type="species" reg="elongatus">elongatus</tp:taxon-name-part></tp:taxon-name></italic> (<named-content xmlns:xlink="http://www.w3.org/1999/xlink" content-type="dwc:institutional_code" xlink:type="simple">HKAS</named-content> 76589) <bold>d</bold><italic><tp:taxon-name><tp:taxon-name-part taxon-name-part-type="genus" reg="Clavariadelphus">C.</tp:taxon-name-part> <tp:taxon-name-part taxon-name-part-type="species" reg="gansuensis">gansuensis</tp:taxon-name-part></tp:taxon-name></italic> (<named-content xmlns:xlink="http://www.w3.org/1999/xlink" content-type="dwc:institutional_code" xlink:type="simple">HKAS</named-content> 76487, holotype) <bold>e</bold><italic><tp:taxon-name><tp:taxon-name-part taxon-name-part-type="genus" reg="Clavariadelphus">C.</tp:taxon-name-part> <tp:taxon-name-part taxon-name-part-type="species" reg="himalayensis">himalayensis</tp:taxon-name-part></tp:taxon-name></italic> (<named-content xmlns:xlink="http://www.w3.org/1999/xlink" content-type="dwc:institutional_code" xlink:type="simple">HKAS</named-content> 58811) <bold>f, g</bold><italic><tp:taxon-name><tp:taxon-name-part taxon-name-part-type="genus" reg="Clavariadelphus">C.</tp:taxon-name-part> <tp:taxon-name-part taxon-name-part-type="species" reg="sachalinensis">sachalinensis</tp:taxon-name-part></tp:taxon-name></italic> (<bold>f</bold> from <named-content xmlns:xlink="http://www.w3.org/1999/xlink" content-type="dwc:institutional_code" xlink:type="simple">HKAS</named-content> 33844; <bold>g</bold> from <named-content xmlns:xlink="http://www.w3.org/1999/xlink" content-type="dwc:institutional_code" xlink:type="simple">MHHNU</named-content> 7816) <bold>h</bold><italic><tp:taxon-name><tp:taxon-name-part taxon-name-part-type="genus" reg="Clavariadelphus">C.</tp:taxon-name-part> <tp:taxon-name-part taxon-name-part-type="species" reg="yunnanensis">yunnanensis</tp:taxon-name-part></tp:taxon-name></italic> (<named-content xmlns:xlink="http://www.w3.org/1999/xlink" content-type="dwc:institutional_code" xlink:type="simple">HKAS</named-content> 57659).</p></caption><graphic xmlns:xlink="http://www.w3.org/1999/xlink" xlink:href="mycokeys-70-089-g005.jpg" position="float" orientation="portrait" xlink:type="simple" id="oo_437016.jpg"><uri content-type="original_file" xlink:type="simple">https://binary.pensoft.net/fig/437016</uri></graphic></fig><fig id="F1" position="float" orientation="portrait"><object-id xmlns:xlink="http://www.w3.org/1999/xlink" content-type="doi" xlink:type="simple">10.3897/mycokeys.70.54149.figure1</object-id><object-id xmlns:xlink="http://www.w3.org/1999/xlink" content-type="arpha" xlink:type="simple">C4FD73A5-45EB-5A1C-B13E-FDAAE090A37C</object-id><label>Figure 1.</label><caption><p>Phylogenetic tree of <italic><tp:taxon-name><tp:taxon-name-part taxon-name-part-type="genus" reg="Clavariadelphus">Clavariadelphus</tp:taxon-name-part></tp:taxon-name></italic> based on <abbrev xmlns:xlink="http://www.w3.org/1999/xlink" xlink:title="internal transcribed spacer" id="ABBRID0ECPAE" xlink:type="simple">ITS</abbrev> sequence data. RAxML BP values (≥ 50%) are shown above branches, Bayesian posterior probabilities (≥ 0.90) are shown above branches; new taxa are marked in red.</p></caption><graphic xmlns:xlink="http://www.w3.org/1999/xlink" xlink:href="mycokeys-70-089-g001.jpg" position="float" orientation="portrait" xlink:type="simple" id="oo_437012.jpg"><uri content-type="original_file" xlink:type="simple">https://binary.pensoft.net/fig/437012</uri></graphic></fig></tp:treatment-sec><ref-list><ref id="B30"><mixed-citation xmlns:xlink="http://www.w3.org/1999/xlink" xlink:type="simple"><person-group><name name-style="western"><surname>Sher</surname><given-names>H</given-names></name><name name-style="western"><surname>Junaid</surname><given-names>K</given-names></name><name name-style="western"><surname>Abdul</surname><given-names>NK</given-names></name></person-group> (<year>2018</year>) <article-title><italic><tp:taxon-name><tp:taxon-name-part taxon-name-part-type="genus">Clavariadelphus</tp:taxon-name-part> <tp:taxon-name-part taxon-name-part-type="species">elongatus</tp:taxon-name-part></tp:taxon-name></italic> sp. nov. (<tp:taxon-name><tp:taxon-name-part taxon-name-part-type="phylum">Basidiomycota</tp:taxon-name-part></tp:taxon-name>; <tp:taxon-name><tp:taxon-name-part taxon-name-part-type="family">Clavariadelphaceae</tp:taxon-name-part></tp:taxon-name>)-addition to the club fungi of Pakistan.</article-title><source>Phytotaxa</source><volume>365</volume>: <fpage>182</fpage>–<lpage>188</lpage>. <ext-link xlink:type="simple" ext-link-type="doi" xlink:href="10.11646/phytotaxa.365.2.5">https://doi.org/10.11646/phytotaxa.365.2.5</ext-link></mixed-citation></ref></ref-list></tp:taxon-treatment>
