# Supplementary material for: The genus Clavariadelphus (Clavariadelphaceae, Gomphales) in China
Source: MycoKeys. 2020 Jul 29;70:89–121. doi: 10.3897/mycokeys.70.54149 (PMC7406542; doi:10.3897/mycokeys.70.54149)
Supplement: XML Treatment for Clavariadelphus yunnanensis [file mycokeys.70.54149-treatment9.xml]

<!DOCTYPE tp:taxon-treatment
  PUBLIC "-//TaxonX//DTD Taxonomic Treatment Publishing DTD v0 20100105//EN" "tax-treatment-NSO.dtd">
<tp:taxon-treatment xmlns:tp="http://www.plazi.org/taxpub"><tp:treatment-meta><kwd-group><label>Taxon classification</label><kwd><named-content xmlns:xlink="http://www.w3.org/1999/xlink" content-type="kingdom">Fungi</named-content></kwd><kwd><named-content xmlns:xlink="http://www.w3.org/1999/xlink" content-type="order">Gomphales</named-content></kwd><kwd><named-content xmlns:xlink="http://www.w3.org/1999/xlink" content-type="family">Clavariadelphaceae</named-content></kwd></kwd-group><mixed-citation publication-type="journal"><person-group><name><surname>Huang</surname><given-names>Hong-Yan</given-names></name><name><surname>Zhao</surname><given-names>Jie</given-names></name><name><surname>Zhang</surname><given-names>Ping</given-names></name><name><surname>Ge</surname><given-names>Zai-Wei</given-names></name><name><surname>Li</surname><given-names>Xian</given-names></name><name><surname>Tang</surname><given-names>Li-Ping</given-names></name></person-group><article-title>The genus <italic><tp:taxon-name><tp:taxon-name-part taxon-name-part-type="genus" reg="Clavariadelphus">Clavariadelphus</tp:taxon-name-part></tp:taxon-name></italic> (<tp:taxon-name><tp:taxon-name-part taxon-name-part-type="family">Clavariadelphaceae</tp:taxon-name-part></tp:taxon-name>, <tp:taxon-name><tp:taxon-name-part taxon-name-part-type="order">Gomphales</tp:taxon-name-part></tp:taxon-name>) in China</article-title><source>MycoKeys</source><day>29</day><month>7</month><year>2020</year><volume>70</volume><fpage>89</fpage><lpage>121</lpage><pub-id pub-id-type="doi">10.3897/mycokeys.70.54149</pub-id></mixed-citation></tp:treatment-meta><tp:nomenclature><label>9.</label><tp:taxon-name><object-id xmlns:xlink="http://www.w3.org/1999/xlink" content-type="arpha" xlink:type="simple">C2A9164A-E9D8-5AB7-8859-12FFA6140A22</object-id>
            <tp:taxon-name-part taxon-name-part-type="genus" reg="Clavariadelphus">Clavariadelphus</tp:taxon-name-part>
            <tp:taxon-name-part taxon-name-part-type="species" reg="yunnanensis">yunnanensis</tp:taxon-name-part>
          </tp:taxon-name><tp:taxon-authority>Methven, Mem. New York Bot. Garden 49: 156 1989</tp:taxon-authority><xref ref-type="fig" rid="F2">Figs 2j–l</xref><xref ref-type="fig" rid="F3">, 3i</xref><xref ref-type="fig" rid="F4">, 4h</xref><xref ref-type="fig" rid="F5">, 5h</xref><xref ref-type="fig" rid="F14">, 14a, b</xref></tp:nomenclature><tp:treatment-sec sec-type="notes" id="SECID0EP6BI"><title>Note.</title><p>The following taxonomic description is mainly drawn from <xref ref-type="bibr" rid="B21">Methven (1989)</xref>. Field notes including macro-morphology, growth habit, distribution and host plants, <abbrev xmlns:xlink="http://www.w3.org/1999/xlink" xlink:title="Scanning electron microscopy" id="ABBRID0EZ6BI" xlink:type="simple">SEM</abbrev> characteristics and chemical tests are from this study.</p><fig id="F14" position="float" orientation="portrait"><object-id xmlns:xlink="http://www.w3.org/1999/xlink" content-type="doi" xlink:type="simple">10.3897/mycokeys.70.54149.figure14</object-id><object-id xmlns:xlink="http://www.w3.org/1999/xlink" content-type="arpha" xlink:type="simple">F533ED78-DB9E-50DA-93E4-ADEA3A614B89</object-id><label>Figure 14.</label><caption><p>Microscopic features of <italic><tp:taxon-name><tp:taxon-name-part taxon-name-part-type="genus" reg="Clavariadelphus">Clavariadelphus</tp:taxon-name-part> <tp:taxon-name-part taxon-name-part-type="species" reg="yunnanensis">yunnanensis</tp:taxon-name-part></tp:taxon-name></italic> (<named-content xmlns:xlink="http://www.w3.org/1999/xlink" content-type="dwc:institutional_code" xlink:type="simple">HKAS</named-content> 57731). <bold>a</bold><tp:taxon-name><tp:taxon-name-part taxon-name-part-type="genus" reg="Leptocystidia">Leptocystidia</tp:taxon-name-part></tp:taxon-name> and immature basidia <bold>b</bold> Basidia.</p></caption><graphic xmlns:xlink="http://www.w3.org/1999/xlink" xlink:href="mycokeys-70-089-g014.jpg" position="float" orientation="portrait" xlink:type="simple" id="oo_437025.jpg"><uri content-type="original_file" xlink:type="simple">https://binary.pensoft.net/fig/437025</uri></graphic></fig></tp:treatment-sec><tp:treatment-sec sec-type="description" id="SECID0EEBCI"><title>Description.</title><p><italic><tp:taxon-name><tp:taxon-name-part taxon-name-part-type="genus" reg="Basidiomes">Basidiomes</tp:taxon-name-part></tp:taxon-name></italic> up to 20 cm high, 0.5 cm diam. basally, enlarged upwards 2 cm diam., simple, initially cylindrical to subcylindrical, then narrowly clavate, subolanceolate; <italic>hymenium</italic> initially smooth, longitudinally rugose to rugulose in age, light brown to cinnamon at maturity; <italic>apex</italic> obtuse, smooth to rugose, concolorous with the hymenium; surface slowly staining, russet to umber; <italic>base</italic> terete, smooth, pale cinnamon or pale ochraceous-buff; <italic>mycelial hyphae</italic> white; <italic>flesh</italic> initially solid, becoming soft and spongy upwards as the apex enlarges, white to pinkish-buff. <italic>Odour</italic> not distinctive. <italic>Taste</italic> slightly bitter. <italic>Spore deposit</italic> white.</p><p><italic>Hymenium</italic> extending over the apex of the basidiomata, composed of basidia and leptocystidia. <italic>Basidia</italic> 70–80 × 8–9 μm, clavate, hyaline, thin-walled, (2–) 4-spored, sterigmata 7–10 μm in length. <italic>Basidiospores</italic> [40/2/2] (8.8–) 9.0–11.0 × 4.6–6.4 (–7.4) μm, <italic>Q</italic> = (1.29–) 1.32–1.72 (–1.76), <italic>Q</italic><sub>m</sub> = 1.56 ± 0.11, ellipsoid to broadly ellipsoid, ovate or amygdaliform, smooth. <italic><tp:taxon-name><tp:taxon-name-part taxon-name-part-type="genus" reg="Leptocystidia">Leptocystidia</tp:taxon-name-part></tp:taxon-name></italic> 40–60 × 2.5–3.5 μm, scattered amongst and scarcely projecting beyond the basidia, cylindrical to narrowly clavate, thin-walled, smooth, hyaline, non-pigmented, clamped, inflated apically at maturity, at times with apical or subapical branches. <italic>Mycelial hyphae</italic> 2–4 μm diam., parallel, interwoven or aggregated into rhizomorphic strands, branched, clamped; walls thin or irregularly slightly thickened, the hyphal walls echinulate with light microscopy, covered with massive nipple-shaped protuberances and lacking crystals with <abbrev xmlns:xlink="http://www.w3.org/1999/xlink" xlink:title="Scanning electron microscopy" id="ABBRID0EXCCI" xlink:type="simple">SEM</abbrev>.</p></tp:treatment-sec><tp:treatment-sec sec-type="Chemical reactions" id="SECID0E2CCI"><title>Chemical reactions.</title><p>(dried basidiomes): KOH = positive, golden-yellow; FeCl<sub>3</sub> = positive, green-yellow; NH<sub>4</sub>OH = positive, golden-rod or vivid yellow; phenol = positive, light yellow; ethanol, FeSO<sub>4</sub> and Melzer’s reagent = negative.</p></tp:treatment-sec><tp:treatment-sec sec-type="distribution" id="SECID0EHDCI"><title>Known distribution and ecology.</title><p><abbrev xmlns:xlink="http://www.w3.org/1999/xlink" xlink:title="Southwest" id="ABBRID0ENDCI" xlink:type="simple">SW</abbrev> China and northern India (<xref ref-type="bibr" rid="B21">Methven 1989</xref>). Either solitary, scattered or gregarious habit on the ground in mixed deciduous-coniferous forests in association with several genera (e.g. <italic><tp:taxon-name><tp:taxon-name-part taxon-name-part-type="genus" reg="Abies">Abies</tp:taxon-name-part></tp:taxon-name></italic>, <italic><tp:taxon-name><tp:taxon-name-part taxon-name-part-type="genus" reg="Berberis">Berberis</tp:taxon-name-part></tp:taxon-name></italic>, <italic><tp:taxon-name><tp:taxon-name-part taxon-name-part-type="genus" reg="Picea">Picea</tp:taxon-name-part></tp:taxon-name></italic>, <italic><tp:taxon-name><tp:taxon-name-part taxon-name-part-type="genus" reg="Pinus">Pinus</tp:taxon-name-part></tp:taxon-name></italic>, <italic><tp:taxon-name><tp:taxon-name-part taxon-name-part-type="genus" reg="Quercus">Quercus</tp:taxon-name-part></tp:taxon-name></italic>, <italic><tp:taxon-name><tp:taxon-name-part taxon-name-part-type="genus" reg="Rosa">Rosa</tp:taxon-name-part></tp:taxon-name></italic> and <italic><tp:taxon-name><tp:taxon-name-part taxon-name-part-type="genus" reg="Salix">Salix</tp:taxon-name-part></tp:taxon-name></italic>) at elevations ranging from 2200–3600 m.</p></tp:treatment-sec><tp:treatment-sec sec-type="material" id="SECID0EGFCI"><title>Materials examined.</title><p>China. Sichuan Province: Hongyuan Prefecture, Shuajing Temple, <italic><tp:taxon-name><tp:taxon-name-part taxon-name-part-type="genus" reg="Picea">Picea</tp:taxon-name-part></tp:taxon-name></italic>, alt. 3400 m, 3 August 1996, <italic>M.S. Yuan 2375</italic> (<named-content xmlns:xlink="http://www.w3.org/1999/xlink" content-type="dwc:institutional_code" xlink:type="simple">HKAS</named-content> 30752); Kangding Prefecture, Liuba, alt. 3500 m, 9 September 1996, <italic>M.S. Yuan 2686</italic> (<named-content xmlns:xlink="http://www.w3.org/1999/xlink" content-type="dwc:institutional_code" xlink:type="simple">HKAS</named-content> 31136); Kangding Prefecture, Zheduo Mountains, shrubs dominated by <italic><tp:taxon-name><tp:taxon-name-part taxon-name-part-type="genus" reg="Berberis">Berberis</tp:taxon-name-part></tp:taxon-name></italic>, <italic><tp:taxon-name><tp:taxon-name-part taxon-name-part-type="genus" reg="Quercus">Quercus</tp:taxon-name-part></tp:taxon-name></italic>, <italic><tp:taxon-name><tp:taxon-name-part taxon-name-part-type="genus" reg="Rosa">Rosa</tp:taxon-name-part></tp:taxon-name></italic>, <italic><tp:taxon-name><tp:taxon-name-part taxon-name-part-type="genus" reg="Salix">Salix</tp:taxon-name-part></tp:taxon-name></italic>, alt. 3585 m, 14 August 2008, <italic>Z.W. Ge 903</italic> (<named-content xmlns:xlink="http://www.w3.org/1999/xlink" content-type="dwc:institutional_code" xlink:type="simple">HKAS</named-content> 49398). Yunnan Province: Shangri-La Prefecture, 19 August 2008, <named-content xmlns:xlink="http://www.w3.org/1999/xlink" content-type="dwc:verbatimCoordinates" xlink:type="simple"><named-content content-type="geo-json" specific-use="{&#34;type&#34;:&#34;Point&#34;,&#34;coordinates&#34;:[98.550000,28.300000]}" id="NCID0EHHCI" xlink:type="simple">28°18.00'N, 98°33.00'E</named-content></named-content>, alt. 3100 m, <italic>T.Z. Wei 270</italic> (<named-content xmlns:xlink="http://www.w3.org/1999/xlink" content-type="dwc:institutional_code" xlink:type="simple">HMAS</named-content> 250510); Deqing Prefecture, Xiaruo, 18 September 2010, <italic>HBB2010-D15</italic> (<named-content xmlns:xlink="http://www.w3.org/1999/xlink" content-type="dwc:institutional_code" xlink:type="simple">HKAS</named-content> 62644); Jianchuan Prefecture, Shibao Mountains, 14 August 2003, <italic>Z.W. Ge 4</italic> (<named-content xmlns:xlink="http://www.w3.org/1999/xlink" content-type="dwc:institutional_code" xlink:type="simple">HKAS</named-content> 43816); same location, 30 August 2009, <italic>G. Wu 199</italic> (<named-content xmlns:xlink="http://www.w3.org/1999/xlink" content-type="dwc:institutional_code" xlink:type="simple">HKAS</named-content> 57731); Kunming City, Yeya Lake, alt. 2200 m, 22 September 2012, <italic>Z.L. Yang 5629</italic> (<named-content xmlns:xlink="http://www.w3.org/1999/xlink" content-type="dwc:institutional_code" xlink:type="simple">HKAS</named-content> 77288); Shangri-La Prefecture, Haba Mountains, 13 August 2008, <italic>L.P. Tang 618</italic> (<named-content xmlns:xlink="http://www.w3.org/1999/xlink" content-type="dwc:institutional_code" xlink:type="simple">HKAS</named-content> 54849); Shangri-La Prefecture, 16 August 2008, <italic>T.Z. Wei 271</italic> (<named-content xmlns:xlink="http://www.w3.org/1999/xlink" content-type="dwc:institutional_code" xlink:type="simple">HMAS</named-content> 250466); Shangri-La Prefecture, Bita Lake, 24 August 2009, <italic>Q. Cai 122</italic> (<named-content xmlns:xlink="http://www.w3.org/1999/xlink" content-type="dwc:institutional_code" xlink:type="simple">HKAS</named-content> 58789); same location and date, <italic>G. Wu 127</italic> (<named-content xmlns:xlink="http://www.w3.org/1999/xlink" content-type="dwc:institutional_code" xlink:type="simple">HKAS</named-content> 57659); Weixi Prefecture, Qizong, 19 September 2010, <italic>HBB2010-W21</italic> (<named-content xmlns:xlink="http://www.w3.org/1999/xlink" content-type="dwc:institutional_code" xlink:type="simple">HKAS</named-content> 61417); Yulong Prefecture, Yulong Snow Mountains, Sandaowan, under <italic><tp:taxon-name><tp:taxon-name-part taxon-name-part-type="genus" reg="Abies">Abies</tp:taxon-name-part></tp:taxon-name></italic> spp., alt. 3200 m, 1 August 1995, <italic>M. Zang 12514</italic> (<named-content xmlns:xlink="http://www.w3.org/1999/xlink" content-type="dwc:institutional_code" xlink:type="simple">HKAS</named-content> 30038); Yulong Prefecture, Lizui Village, 20 August 2008, <italic>Q. Zhao 8262</italic> (<named-content xmlns:xlink="http://www.w3.org/1999/xlink" content-type="dwc:institutional_code" xlink:type="simple">HKAS</named-content> 55244); Yulong Prefecture, Jiuhe, 20 August 2010, <italic>G. Wu 327</italic> (<named-content xmlns:xlink="http://www.w3.org/1999/xlink" content-type="dwc:institutional_code" xlink:type="simple">HKAS</named-content> 63558); Yulong Prefecture, Yulong Snow Mountains, Ganhaizi, under <italic><tp:taxon-name><tp:taxon-name-part taxon-name-part-type="genus" reg="Picea">Picea</tp:taxon-name-part></tp:taxon-name></italic> spp., alt. 3100 m, 3 September 1986, <italic>M. Zang 10739</italic> (<named-content xmlns:xlink="http://www.w3.org/1999/xlink" content-type="dwc:institutional_code" xlink:type="simple">HKAS</named-content> 17788); Yulong Prefecture, Yulong Snow Mountains, Yu Lake, <italic><tp:taxon-name><tp:taxon-name-part taxon-name-part-type="genus" reg="Abies">Abies</tp:taxon-name-part></tp:taxon-name></italic> forests, alt. 3000 m, 1 August 1985, <italic>M. Zang 10220</italic> (<named-content xmlns:xlink="http://www.w3.org/1999/xlink" content-type="dwc:institutional_code" xlink:type="simple">HKAS</named-content> 15063); Yulong Prefecture, Yulong Snow Mountains, 6 September 1986, <italic>R.H. Petersen s. n.</italic> (<named-content xmlns:xlink="http://www.w3.org/1999/xlink" content-type="dwc:institutional_code" xlink:type="simple">HKAS</named-content> 20067); same location and date, <italic>R.H. Petersen s. n.</italic> (<named-content xmlns:xlink="http://www.w3.org/1999/xlink" content-type="dwc:institutional_code" xlink:type="simple">HKAS</named-content> 20068); Yulong Prefecture, Wenhai, 17 September 2012, <italic>G. Wu 1054</italic> (<named-content xmlns:xlink="http://www.w3.org/1999/xlink" content-type="dwc:institutional_code" xlink:type="simple">HKAS</named-content> 77226).</p></tp:treatment-sec><tp:treatment-sec sec-type="comments" id="SECID0E6LCI"><title>Comments.</title><p><italic><tp:taxon-name><tp:taxon-name-part taxon-name-part-type="genus" reg="Clavariadelphus">Clavariadelphus</tp:taxon-name-part> <tp:taxon-name-part taxon-name-part-type="species" reg="yunnanensis">yunnanensis</tp:taxon-name-part></tp:taxon-name></italic> is quite common in <abbrev xmlns:xlink="http://www.w3.org/1999/xlink" xlink:title="Southwest" id="ABBRID0EQMCI" xlink:type="simple">SW</abbrev> China where it was previously reported as <italic><tp:taxon-name><tp:taxon-name-part taxon-name-part-type="genus" reg="Clavariadelphus">C.</tp:taxon-name-part> <tp:taxon-name-part taxon-name-part-type="species" reg="ligula">ligula</tp:taxon-name-part></tp:taxon-name></italic> or <italic><tp:taxon-name><tp:taxon-name-part taxon-name-part-type="genus" reg="Clavariadelphus">C.</tp:taxon-name-part> <tp:taxon-name-part taxon-name-part-type="species" reg="pistillaris">pistillaris</tp:taxon-name-part></tp:taxon-name></italic> (<xref ref-type="bibr" rid="B20">Mao et al. 1993</xref>; <xref ref-type="bibr" rid="B44">Yuan and Sun 1995</xref>; <xref ref-type="bibr" rid="B45">Zang 1996</xref>; <xref ref-type="bibr" rid="B19">Mao 2009</xref>). It is well characterised by its cinnamon buff, large basidiomes, broadly ellipsoid basidiospores, hyphae of the basal mycelium covered with nipple-shaped protuberances and occurrence at high elevation forests. This taxon is also similar to <italic><tp:taxon-name><tp:taxon-name-part taxon-name-part-type="genus" reg="Clavariadelphus">C.</tp:taxon-name-part> <tp:taxon-name-part taxon-name-part-type="species" reg="ligula">ligula</tp:taxon-name-part></tp:taxon-name></italic> and <italic><tp:taxon-name><tp:taxon-name-part taxon-name-part-type="genus" reg="Clavariadelphus">C.</tp:taxon-name-part> <tp:taxon-name-part taxon-name-part-type="species" reg="sachalinensis">sachalinensis</tp:taxon-name-part></tp:taxon-name></italic>, but differs microscopically in the size and shape of the basidiospores (see the comments under <italic><tp:taxon-name><tp:taxon-name-part taxon-name-part-type="genus" reg="Clavariadelphus">C.</tp:taxon-name-part> <tp:taxon-name-part taxon-name-part-type="species" reg="ligula">ligula</tp:taxon-name-part></tp:taxon-name></italic>). Immature fruit bodies of <italic><tp:taxon-name><tp:taxon-name-part taxon-name-part-type="genus" reg="Clavariadelphus">C.</tp:taxon-name-part> <tp:taxon-name-part taxon-name-part-type="species" reg="yunnanensis">yunnanensis</tp:taxon-name-part></tp:taxon-name></italic> are similar to <italic><tp:taxon-name><tp:taxon-name-part taxon-name-part-type="genus" reg="Clavariadelphus">C.</tp:taxon-name-part> <tp:taxon-name-part taxon-name-part-type="species" reg="griseoclavus">griseoclavus</tp:taxon-name-part></tp:taxon-name></italic>. However, the latter can be distinguished from smaller basidiomata (less than 13 cm high), narrower apex (less than 1.5 cm diam.) and narrower basidiospores (<italic>Q</italic><sub>m</sub> 1.89) (<xref ref-type="bibr" rid="B18">Lu and Li 2020</xref>). Although <italic><tp:taxon-name><tp:taxon-name-part taxon-name-part-type="genus" reg="Clavariadelphus">C.</tp:taxon-name-part> <tp:taxon-name-part taxon-name-part-type="species" reg="yunnanensis">yunnanensis</tp:taxon-name-part></tp:taxon-name></italic> might be confused with the Asian taxon <italic><tp:taxon-name><tp:taxon-name-part taxon-name-part-type="genus" reg="Clavariadelphus">C.</tp:taxon-name-part> <tp:taxon-name-part taxon-name-part-type="species" reg="mirus">mirus</tp:taxon-name-part></tp:taxon-name></italic>, the latter is distinct by its slender cylindrical, light brown basidiomes and broader basidiospores (<xref ref-type="bibr" rid="B22">Methven 1990</xref>). The presence of <italic><tp:taxon-name><tp:taxon-name-part taxon-name-part-type="genus" reg="Clavariadelphus">C.</tp:taxon-name-part> <tp:taxon-name-part taxon-name-part-type="species" reg="mirus">mirus</tp:taxon-name-part></tp:taxon-name></italic> in China needs to be ascertained. In the phylogenetic analyses, <italic><tp:taxon-name><tp:taxon-name-part taxon-name-part-type="genus" reg="Clavariadelphus">C.</tp:taxon-name-part> <tp:taxon-name-part taxon-name-part-type="species" reg="yunnanensis">yunnanensis</tp:taxon-name-part></tp:taxon-name></italic> has a joint relationship with <italic><tp:taxon-name><tp:taxon-name-part taxon-name-part-type="genus" reg="Clavariadelphus">C.</tp:taxon-name-part> <tp:taxon-name-part taxon-name-part-type="species" reg="elongatus">elongatus</tp:taxon-name-part></tp:taxon-name></italic>, <italic><tp:taxon-name><tp:taxon-name-part taxon-name-part-type="genus" reg="Clavariadelphus">C.</tp:taxon-name-part> <tp:taxon-name-part taxon-name-part-type="species" reg="pistillaris">pistillaris</tp:taxon-name-part></tp:taxon-name></italic> and the sequence of “<italic><tp:taxon-name><tp:taxon-name-part taxon-name-part-type="genus" reg="Clavariadelphus">C.</tp:taxon-name-part> <tp:taxon-name-part taxon-name-part-type="species" reg="occidentalis">occidentalis</tp:taxon-name-part></tp:taxon-name></italic>” from Tunisia, but the sister relationship cannot be resolved (Fig. <xref ref-type="fig" rid="F1">1</xref>).</p></tp:treatment-sec><tp:treatment-sec><!--Section generated to contain objects referenced in tp:taxon-treatment.--><fig id="F2" position="float" orientation="portrait"><object-id xmlns:xlink="http://www.w3.org/1999/xlink" content-type="doi" xlink:type="simple">10.3897/mycokeys.70.54149.figure2</object-id><object-id xmlns:xlink="http://www.w3.org/1999/xlink" content-type="arpha" xlink:type="simple">E9A5423B-5ECC-5A99-A1C1-96BF2AEE513A</object-id><label>Figure 2.</label><caption><p><italic><tp:taxon-name><tp:taxon-name-part taxon-name-part-type="genus" reg="Clavariadelphus">Clavariadelphus</tp:taxon-name-part></tp:taxon-name></italic> species in China. <bold>a</bold><italic><tp:taxon-name><tp:taxon-name-part taxon-name-part-type="genus" reg="Clavariadelphus">C.</tp:taxon-name-part> <tp:taxon-name-part taxon-name-part-type="species" reg="alpinus">alpinus</tp:taxon-name-part></tp:taxon-name></italic> (<named-content xmlns:xlink="http://www.w3.org/1999/xlink" content-type="dwc:institutional_code" xlink:type="simple">HKAS</named-content> 57396, holotype) <bold>b, c</bold><italic><tp:taxon-name><tp:taxon-name-part taxon-name-part-type="genus" reg="Clavariadelphus">C.</tp:taxon-name-part> <tp:taxon-name-part taxon-name-part-type="species" reg="amplus">amplus</tp:taxon-name-part></tp:taxon-name></italic> (<named-content xmlns:xlink="http://www.w3.org/1999/xlink" content-type="dwc:institutional_code" xlink:type="simple">HKAS</named-content> 54876, holotype) <bold>d, e</bold><italic><tp:taxon-name><tp:taxon-name-part taxon-name-part-type="genus" reg="Clavariadelphus">C.</tp:taxon-name-part> <tp:taxon-name-part taxon-name-part-type="species" reg="elongatus">elongatus</tp:taxon-name-part></tp:taxon-name></italic> (<bold>d</bold> from <named-content xmlns:xlink="http://www.w3.org/1999/xlink" content-type="dwc:institutional_code" xlink:type="simple">HKAS</named-content> 50742 <bold>e</bold> from <named-content xmlns:xlink="http://www.w3.org/1999/xlink" content-type="dwc:institutional_code" xlink:type="simple">HKAS</named-content> 76589) <bold>f</bold><italic><tp:taxon-name><tp:taxon-name-part taxon-name-part-type="genus" reg="Clavariadelphus">C.</tp:taxon-name-part> <tp:taxon-name-part taxon-name-part-type="species" reg="gansuensis">gansuensis</tp:taxon-name-part></tp:taxon-name></italic> (<named-content xmlns:xlink="http://www.w3.org/1999/xlink" content-type="dwc:institutional_code" xlink:type="simple">HKAS</named-content> 76487, holotype) <bold>g</bold><italic><tp:taxon-name><tp:taxon-name-part taxon-name-part-type="genus" reg="Clavariadelphus">C.</tp:taxon-name-part> <tp:taxon-name-part taxon-name-part-type="species" reg="himalayensis">himalayensis</tp:taxon-name-part></tp:taxon-name></italic> (<named-content xmlns:xlink="http://www.w3.org/1999/xlink" content-type="dwc:institutional_code" xlink:type="simple">HKAS</named-content> 58811) <bold>h, i</bold><italic><tp:taxon-name><tp:taxon-name-part taxon-name-part-type="genus" reg="Clavariadelphus">C.</tp:taxon-name-part> <tp:taxon-name-part taxon-name-part-type="species" reg="khinganensis">khinganensis</tp:taxon-name-part></tp:taxon-name></italic> (<bold>h</bold> from <named-content xmlns:xlink="http://www.w3.org/1999/xlink" content-type="dwc:institutional_code" xlink:type="simple">MHHNU</named-content> 7789, holotype <bold>i</bold> from <abbrev xmlns:xlink="http://www.w3.org/1999/xlink" content-type="institution" xlink:title="Mycological Herbarium of Pharmacy College, Kunming Medical University" id="ABBRID0EPDAG" xlink:type="simple">MHKMU</abbrev> H.Y. Huang 368) <bold>j</bold><italic><tp:taxon-name><tp:taxon-name-part taxon-name-part-type="genus" reg="Clavariadelphus">C.</tp:taxon-name-part> <tp:taxon-name-part taxon-name-part-type="species" reg="sachalinensis">sachalinensis</tp:taxon-name-part></tp:taxon-name></italic> (<named-content xmlns:xlink="http://www.w3.org/1999/xlink" content-type="dwc:institutional_code" xlink:type="simple">MHHNU</named-content> 7816) <bold>k, l</bold><italic><tp:taxon-name><tp:taxon-name-part taxon-name-part-type="genus" reg="Clavariadelphus">C.</tp:taxon-name-part> <tp:taxon-name-part taxon-name-part-type="species" reg="yunnanensis">yunnanensis</tp:taxon-name-part></tp:taxon-name></italic> (<bold>k</bold> from <named-content xmlns:xlink="http://www.w3.org/1999/xlink" content-type="dwc:institutional_code" xlink:type="simple">HKAS</named-content> 49398 <bold>l</bold> from <named-content xmlns:xlink="http://www.w3.org/1999/xlink" content-type="dwc:institutional_code" xlink:type="simple">HKAS</named-content> 58789).</p></caption><graphic xmlns:xlink="http://www.w3.org/1999/xlink" xlink:href="mycokeys-70-089-g002.jpg" position="float" orientation="portrait" xlink:type="simple" id="oo_437013.jpg"><uri content-type="original_file" xlink:type="simple">https://binary.pensoft.net/fig/437013</uri></graphic></fig><fig id="F3" position="float" orientation="portrait"><object-id xmlns:xlink="http://www.w3.org/1999/xlink" content-type="doi" xlink:type="simple">10.3897/mycokeys.70.54149.figure3</object-id><object-id xmlns:xlink="http://www.w3.org/1999/xlink" content-type="arpha" xlink:type="simple">1555D320-EA1A-5885-A1F7-D1C9F85E67F9</object-id><label>Figure 3.</label><caption><p>Basidiospores of <italic><tp:taxon-name><tp:taxon-name-part taxon-name-part-type="genus" reg="Clavariadelphus">Clavariadelphus</tp:taxon-name-part></tp:taxon-name></italic> under light microscope. <bold>a</bold><italic><tp:taxon-name><tp:taxon-name-part taxon-name-part-type="genus" reg="Clavariadelphus">C.</tp:taxon-name-part> <tp:taxon-name-part taxon-name-part-type="species" reg="alpinus">alpinus</tp:taxon-name-part></tp:taxon-name></italic> (<named-content xmlns:xlink="http://www.w3.org/1999/xlink" content-type="dwc:institutional_code" xlink:type="simple">HKAS</named-content> 57396, holotype) <bold>b</bold><italic><tp:taxon-name><tp:taxon-name-part taxon-name-part-type="genus" reg="Clavariadelphus">C.</tp:taxon-name-part> <tp:taxon-name-part taxon-name-part-type="species" reg="amplus">amplus</tp:taxon-name-part></tp:taxon-name></italic> (<named-content xmlns:xlink="http://www.w3.org/1999/xlink" content-type="dwc:institutional_code" xlink:type="simple">HKAS</named-content> 54876, holotype) <bold>c</bold><italic><tp:taxon-name><tp:taxon-name-part taxon-name-part-type="genus" reg="Clavariadelphus">C.</tp:taxon-name-part> <tp:taxon-name-part taxon-name-part-type="species" reg="elongatus">elongatus</tp:taxon-name-part></tp:taxon-name></italic> (<named-content xmlns:xlink="http://www.w3.org/1999/xlink" content-type="dwc:institutional_code" xlink:type="simple">HKAS</named-content> 76589) <bold>d</bold><italic><tp:taxon-name><tp:taxon-name-part taxon-name-part-type="genus" reg="Clavariadelphus">C.</tp:taxon-name-part> <tp:taxon-name-part taxon-name-part-type="species" reg="gansuensis">gansuensis</tp:taxon-name-part></tp:taxon-name></italic> (<named-content xmlns:xlink="http://www.w3.org/1999/xlink" content-type="dwc:institutional_code" xlink:type="simple">HKAS</named-content> 76487, holotype) <bold>e</bold><italic><tp:taxon-name><tp:taxon-name-part taxon-name-part-type="genus" reg="Clavariadelphus">C.</tp:taxon-name-part> <tp:taxon-name-part taxon-name-part-type="species" reg="himalayensis">himalayensis</tp:taxon-name-part></tp:taxon-name></italic> (<named-content xmlns:xlink="http://www.w3.org/1999/xlink" content-type="dwc:institutional_code" xlink:type="simple">HKAS</named-content> 58811) <bold>f</bold><italic><tp:taxon-name><tp:taxon-name-part taxon-name-part-type="genus" reg="Clavariadelphus">C.</tp:taxon-name-part> <tp:taxon-name-part taxon-name-part-type="species" reg="khinganensis">khinganensis</tp:taxon-name-part></tp:taxon-name></italic> (<named-content xmlns:xlink="http://www.w3.org/1999/xlink" content-type="dwc:institutional_code" xlink:type="simple">MHHNU</named-content> 7789, holotype) <bold>g</bold><italic><tp:taxon-name><tp:taxon-name-part taxon-name-part-type="genus" reg="Clavariadelphus">C.</tp:taxon-name-part> <tp:taxon-name-part taxon-name-part-type="species" reg="ligula">ligula</tp:taxon-name-part></tp:taxon-name></italic> (<named-content xmlns:xlink="http://www.w3.org/1999/xlink" content-type="dwc:institutional_code" xlink:type="simple">HKAS</named-content> 35954) <bold>h</bold><italic><tp:taxon-name><tp:taxon-name-part taxon-name-part-type="genus" reg="Clavariadelphus">C.</tp:taxon-name-part> <tp:taxon-name-part taxon-name-part-type="species" reg="sachalinensis">sachalinensis</tp:taxon-name-part></tp:taxon-name></italic> (<named-content xmlns:xlink="http://www.w3.org/1999/xlink" content-type="dwc:institutional_code" xlink:type="simple">MHHNU</named-content> 7816) <bold>i</bold><italic><tp:taxon-name><tp:taxon-name-part taxon-name-part-type="genus" reg="Clavariadelphus">C.</tp:taxon-name-part> <tp:taxon-name-part taxon-name-part-type="species" reg="yunnanensis">yunnanensis</tp:taxon-name-part></tp:taxon-name></italic> (<named-content xmlns:xlink="http://www.w3.org/1999/xlink" content-type="dwc:institutional_code" xlink:type="simple">HKAS</named-content> 57659).</p></caption><graphic xmlns:xlink="http://www.w3.org/1999/xlink" xlink:href="mycokeys-70-089-g003.jpg" position="float" orientation="portrait" xlink:type="simple" id="oo_437014.jpg"><uri content-type="original_file" xlink:type="simple">https://binary.pensoft.net/fig/437014</uri></graphic></fig><fig id="F4" position="float" orientation="portrait"><object-id xmlns:xlink="http://www.w3.org/1999/xlink" content-type="doi" xlink:type="simple">10.3897/mycokeys.70.54149.figure4</object-id><object-id xmlns:xlink="http://www.w3.org/1999/xlink" content-type="arpha" xlink:type="simple">418B3460-8537-5E06-923E-1736EF506145</object-id><label>Figure 4.</label><caption><p>Basidiospores of <italic><tp:taxon-name><tp:taxon-name-part taxon-name-part-type="genus" reg="Clavariadelphus">Clavariadelphus</tp:taxon-name-part></tp:taxon-name></italic> under <abbrev xmlns:xlink="http://www.w3.org/1999/xlink" xlink:title="Scanning electron microscopy" id="ABBRID0EVUAG" xlink:type="simple">SEM</abbrev>. <bold>a</bold><italic><tp:taxon-name><tp:taxon-name-part taxon-name-part-type="genus" reg="Clavariadelphus">C.</tp:taxon-name-part> <tp:taxon-name-part taxon-name-part-type="species" reg="alpinus">alpinus</tp:taxon-name-part></tp:taxon-name></italic> (<named-content xmlns:xlink="http://www.w3.org/1999/xlink" content-type="dwc:institutional_code" xlink:type="simple">HKAS</named-content> 57396, holotype) <bold>b</bold><italic><tp:taxon-name><tp:taxon-name-part taxon-name-part-type="genus" reg="Clavariadelphus">C.</tp:taxon-name-part> <tp:taxon-name-part taxon-name-part-type="species" reg="amplus">amplus</tp:taxon-name-part></tp:taxon-name></italic> (<named-content xmlns:xlink="http://www.w3.org/1999/xlink" content-type="dwc:institutional_code" xlink:type="simple">HKAS</named-content> 54876, holotype) <bold>c</bold><italic><tp:taxon-name><tp:taxon-name-part taxon-name-part-type="genus" reg="Clavariadelphus">C.</tp:taxon-name-part> <tp:taxon-name-part taxon-name-part-type="species" reg="elongatus">elongatus</tp:taxon-name-part></tp:taxon-name></italic> (<named-content xmlns:xlink="http://www.w3.org/1999/xlink" content-type="dwc:institutional_code" xlink:type="simple">HKAS</named-content> 76589) <bold>d</bold><italic><tp:taxon-name><tp:taxon-name-part taxon-name-part-type="genus" reg="Clavariadelphus">C.</tp:taxon-name-part> <tp:taxon-name-part taxon-name-part-type="species" reg="gansuensis">gansuensis</tp:taxon-name-part></tp:taxon-name></italic> (<named-content xmlns:xlink="http://www.w3.org/1999/xlink" content-type="dwc:institutional_code" xlink:type="simple">HKAS</named-content> 76487, holotype); <bold>e, f</bold><italic><tp:taxon-name><tp:taxon-name-part taxon-name-part-type="genus" reg="Clavariadelphus">C.</tp:taxon-name-part> <tp:taxon-name-part taxon-name-part-type="species" reg="himalayensis">himalayensis</tp:taxon-name-part></tp:taxon-name></italic> (<named-content xmlns:xlink="http://www.w3.org/1999/xlink" content-type="dwc:institutional_code" xlink:type="simple">HKAS</named-content> 58811) <bold>g</bold><italic><tp:taxon-name><tp:taxon-name-part taxon-name-part-type="genus" reg="Clavariadelphus">C.</tp:taxon-name-part> <tp:taxon-name-part taxon-name-part-type="species" reg="khinganensis">khinganensis</tp:taxon-name-part></tp:taxon-name></italic> (<named-content xmlns:xlink="http://www.w3.org/1999/xlink" content-type="dwc:institutional_code" xlink:type="simple">MHHNU</named-content> 7789, holotype) <bold>h</bold><italic><tp:taxon-name><tp:taxon-name-part taxon-name-part-type="genus" reg="Clavariadelphus">C.</tp:taxon-name-part> <tp:taxon-name-part taxon-name-part-type="species" reg="yunnanensis">yunnanensis</tp:taxon-name-part></tp:taxon-name></italic> (<named-content xmlns:xlink="http://www.w3.org/1999/xlink" content-type="dwc:institutional_code" xlink:type="simple">HKAS</named-content> 57659).</p></caption><graphic xmlns:xlink="http://www.w3.org/1999/xlink" xlink:href="mycokeys-70-089-g004.jpg" position="float" orientation="portrait" xlink:type="simple" id="oo_437015.jpg"><uri content-type="original_file" xlink:type="simple">https://binary.pensoft.net/fig/437015</uri></graphic></fig><fig id="F5" position="float" orientation="portrait"><object-id xmlns:xlink="http://www.w3.org/1999/xlink" content-type="doi" xlink:type="simple">10.3897/mycokeys.70.54149.figure5</object-id><object-id xmlns:xlink="http://www.w3.org/1999/xlink" content-type="arpha" xlink:type="simple">C34FEA37-8557-5D8A-980C-4773B591C233</object-id><label>Figure 5.</label><caption><p>Hyphae of basal mycelium from <italic><tp:taxon-name><tp:taxon-name-part taxon-name-part-type="genus" reg="Clavariadelphus">Clavariadelphus</tp:taxon-name-part></tp:taxon-name></italic> under <abbrev xmlns:xlink="http://www.w3.org/1999/xlink" xlink:title="Scanning electron microscopy" id="ABBRID0ELZAG" xlink:type="simple">SEM</abbrev>. <bold>a</bold><italic><tp:taxon-name><tp:taxon-name-part taxon-name-part-type="genus" reg="Clavariadelphus">C.</tp:taxon-name-part> <tp:taxon-name-part taxon-name-part-type="species" reg="alpinus">alpinus</tp:taxon-name-part></tp:taxon-name></italic> (<named-content xmlns:xlink="http://www.w3.org/1999/xlink" content-type="dwc:institutional_code" xlink:type="simple">HKAS</named-content> 57396, holotype) <bold>b</bold><italic><tp:taxon-name><tp:taxon-name-part taxon-name-part-type="genus" reg="Clavariadelphus">C.</tp:taxon-name-part> <tp:taxon-name-part taxon-name-part-type="species" reg="amplus">amplus</tp:taxon-name-part></tp:taxon-name></italic> (<named-content xmlns:xlink="http://www.w3.org/1999/xlink" content-type="dwc:institutional_code" xlink:type="simple">HKAS</named-content> 54876, holotype) <bold>c</bold><italic><tp:taxon-name><tp:taxon-name-part taxon-name-part-type="genus" reg="Clavariadelphus">C.</tp:taxon-name-part> <tp:taxon-name-part taxon-name-part-type="species" reg="elongatus">elongatus</tp:taxon-name-part></tp:taxon-name></italic> (<named-content xmlns:xlink="http://www.w3.org/1999/xlink" content-type="dwc:institutional_code" xlink:type="simple">HKAS</named-content> 76589) <bold>d</bold><italic><tp:taxon-name><tp:taxon-name-part taxon-name-part-type="genus" reg="Clavariadelphus">C.</tp:taxon-name-part> <tp:taxon-name-part taxon-name-part-type="species" reg="gansuensis">gansuensis</tp:taxon-name-part></tp:taxon-name></italic> (<named-content xmlns:xlink="http://www.w3.org/1999/xlink" content-type="dwc:institutional_code" xlink:type="simple">HKAS</named-content> 76487, holotype) <bold>e</bold><italic><tp:taxon-name><tp:taxon-name-part taxon-name-part-type="genus" reg="Clavariadelphus">C.</tp:taxon-name-part> <tp:taxon-name-part taxon-name-part-type="species" reg="himalayensis">himalayensis</tp:taxon-name-part></tp:taxon-name></italic> (<named-content xmlns:xlink="http://www.w3.org/1999/xlink" content-type="dwc:institutional_code" xlink:type="simple">HKAS</named-content> 58811) <bold>f, g</bold><italic><tp:taxon-name><tp:taxon-name-part taxon-name-part-type="genus" reg="Clavariadelphus">C.</tp:taxon-name-part> <tp:taxon-name-part taxon-name-part-type="species" reg="sachalinensis">sachalinensis</tp:taxon-name-part></tp:taxon-name></italic> (<bold>f</bold> from <named-content xmlns:xlink="http://www.w3.org/1999/xlink" content-type="dwc:institutional_code" xlink:type="simple">HKAS</named-content> 33844; <bold>g</bold> from <named-content xmlns:xlink="http://www.w3.org/1999/xlink" content-type="dwc:institutional_code" xlink:type="simple">MHHNU</named-content> 7816) <bold>h</bold><italic><tp:taxon-name><tp:taxon-name-part taxon-name-part-type="genus" reg="Clavariadelphus">C.</tp:taxon-name-part> <tp:taxon-name-part taxon-name-part-type="species" reg="yunnanensis">yunnanensis</tp:taxon-name-part></tp:taxon-name></italic> (<named-content xmlns:xlink="http://www.w3.org/1999/xlink" content-type="dwc:institutional_code" xlink:type="simple">HKAS</named-content> 57659).</p></caption><graphic xmlns:xlink="http://www.w3.org/1999/xlink" xlink:href="mycokeys-70-089-g005.jpg" position="float" orientation="portrait" xlink:type="simple" id="oo_437016.jpg"><uri content-type="original_file" xlink:type="simple">https://binary.pensoft.net/fig/437016</uri></graphic></fig><fig id="F1" position="float" orientation="portrait"><object-id xmlns:xlink="http://www.w3.org/1999/xlink" content-type="doi" xlink:type="simple">10.3897/mycokeys.70.54149.figure1</object-id><object-id xmlns:xlink="http://www.w3.org/1999/xlink" content-type="arpha" xlink:type="simple">C4FD73A5-45EB-5A1C-B13E-FDAAE090A37C</object-id><label>Figure 1.</label><caption><p>Phylogenetic tree of <italic><tp:taxon-name><tp:taxon-name-part taxon-name-part-type="genus" reg="Clavariadelphus">Clavariadelphus</tp:taxon-name-part></tp:taxon-name></italic> based on <abbrev xmlns:xlink="http://www.w3.org/1999/xlink" xlink:title="internal transcribed spacer" id="ABBRID0ECPAE" xlink:type="simple">ITS</abbrev> sequence data. RAxML BP values (≥ 50%) are shown above branches, Bayesian posterior probabilities (≥ 0.90) are shown above branches; new taxa are marked in red.</p></caption><graphic xmlns:xlink="http://www.w3.org/1999/xlink" xlink:href="mycokeys-70-089-g001.jpg" position="float" orientation="portrait" xlink:type="simple" id="oo_437012.jpg"><uri content-type="original_file" xlink:type="simple">https://binary.pensoft.net/fig/437012</uri></graphic></fig></tp:treatment-sec><ref-list><ref id="B21"><mixed-citation xmlns:xlink="http://www.w3.org/1999/xlink" xlink:type="simple"><person-group><name name-style="western"><surname>Methven</surname><given-names>AS</given-names></name></person-group> (<year>1989</year>) <article-title>Notes on <italic><tp:taxon-name><tp:taxon-name-part taxon-name-part-type="genus">Clavariadelphus</tp:taxon-name-part></tp:taxon-name></italic>. I. New species from India and China.</article-title><source>Memoirs of the New York Botanical Garden</source><volume>49</volume>: <fpage>152</fpage>–<lpage>157</lpage>.</mixed-citation></ref><ref id="B20"><mixed-citation xmlns:xlink="http://www.w3.org/1999/xlink" xlink:type="simple"><person-group><name name-style="western"><surname>Mao</surname><given-names>XL</given-names></name><name name-style="western"><surname>Jiang</surname><given-names>CP</given-names></name><name name-style="western"><surname>Ou Zhu</surname><given-names>CW</given-names></name></person-group> (<year>1993</year>) Economic macrofungi of Tibet. Beijing Science and Technology Press. [in Chinese]</mixed-citation></ref><ref id="B44"><mixed-citation xmlns:xlink="http://www.w3.org/1999/xlink" xlink:type="simple"><person-group><name name-style="western"><surname>Yuan</surname><given-names>MS</given-names></name><name name-style="western"><surname>Sun</surname><given-names>PQ</given-names></name></person-group> (<year>1995</year>) Sichuan mushrooms. Sichuan Science &amp; Technology Press, Chengdu. [in Chinese]</mixed-citation></ref><ref id="B45"><mixed-citation xmlns:xlink="http://www.w3.org/1999/xlink" xlink:type="simple"><person-group><name name-style="western"><surname>Zang</surname><given-names>M</given-names></name></person-group> (<year>1996</year>) Fungi of Hengduan Mountains. Science &amp; Technology Press, Beijing. [in Chinese]</mixed-citation></ref><ref id="B19"><mixed-citation xmlns:xlink="http://www.w3.org/1999/xlink" xlink:type="simple"><person-group><name name-style="western"><surname>Mao</surname><given-names>XL</given-names></name></person-group> (<year>2009</year>) Mushrooms of China. Science Press, Beijing. [in Chinese]</mixed-citation></ref><ref id="B18"><mixed-citation xmlns:xlink="http://www.w3.org/1999/xlink" xlink:type="simple"><person-group><name name-style="western"><surname>Lu</surname><given-names>X</given-names></name><name name-style="western"><surname>Li</surname><given-names>F</given-names></name></person-group> (<year>2020</year>) <article-title>A new species of <italic><tp:taxon-name><tp:taxon-name-part taxon-name-part-type="genus">Clavariadelphus</tp:taxon-name-part></tp:taxon-name></italic> (<tp:taxon-name><tp:taxon-name-part taxon-name-part-type="phylum">Basidiomycota</tp:taxon-name-part></tp:taxon-name>: <tp:taxon-name><tp:taxon-name-part taxon-name-part-type="family">Clavariadelphaceae</tp:taxon-name-part></tp:taxon-name>) from China based on morphological and molecular data.</article-title><source>Phytotaxa</source><volume>447</volume>: <fpage>61</fpage>–<lpage>67</lpage>. <ext-link xlink:type="simple" ext-link-type="doi" xlink:href="10.11646/phytotaxa.447.1.6">https://doi.org/10.11646/phytotaxa.447.1.6</ext-link></mixed-citation></ref><ref id="B22"><mixed-citation xmlns:xlink="http://www.w3.org/1999/xlink" xlink:type="simple"><person-group><name name-style="western"><surname>Methven</surname><given-names>AS</given-names></name></person-group> (<year>1990</year>) The genus <italic><tp:taxon-name><tp:taxon-name-part taxon-name-part-type="genus">Clavariadelphus</tp:taxon-name-part></tp:taxon-name></italic> in North America. J. Cramer, Berlin, Stuttgart.</mixed-citation></ref></ref-list></tp:taxon-treatment>
